# Supplementary material for: Phylogeny and taxonomy of Willeya (Verrucariales, Verrucariaceae), including two new species and two newly recorded species from China
Source: MycoKeys. 2026 Jul 20;137:21–42. doi: 10.3897/mycokeys.137.197566 (PMC13408571; doi:10.3897/mycokeys.137.197566)
Supplement: XML Treatment for Willeya bispora [file mycokeys.137.197566-treatment1.xml]

<!DOCTYPE tp:taxon-treatment
  PUBLIC "-//TaxonX//DTD Taxonomic Treatment Publishing DTD v0 20100105//EN" "tax-treatment-NSO.dtd">
<tp:taxon-treatment xmlns:tp="http://www.plazi.org/taxpub"><tp:treatment-meta><kwd-group><label>Taxon classification</label><kwd>
                <named-content content-type="kingdom">
                  <named-content content-type="taxon-name">
                    <named-content content-type="kingdom">Fungi</named-content>
                  </named-content>
                </named-content>
              </kwd><kwd>
                <named-content content-type="order">Verrucariales</named-content>
              </kwd><kwd>
                <named-content content-type="family">Verrucariaceae</named-content>
              </kwd></kwd-group><mixed-citation publication-type="journal"><person-group><name><surname>Wang</surname><given-names>Xinyi</given-names></name><name><surname>Wang</surname><given-names>Yuan</given-names></name><name><surname>Leavitt</surname><given-names>Steven D.</given-names></name><name><surname>Zhu</surname><given-names>Wenzhen</given-names></name><name><surname>Zhao</surname><given-names>Xin</given-names></name></person-group><article-title>Phylogeny and taxonomy of <italic><tp:taxon-name><tp:taxon-name-part taxon-name-part-type="genus" reg="Willeya">Willeya</tp:taxon-name-part></tp:taxon-name></italic> (<italic><tp:taxon-name><tp:taxon-name-part taxon-name-part-type="order" reg="Verrucariales">Verrucariales</tp:taxon-name-part></tp:taxon-name></italic>, <italic><tp:taxon-name><tp:taxon-name-part taxon-name-part-type="family" reg="Verrucariaceae">Verrucariaceae</tp:taxon-name-part></tp:taxon-name></italic>), including two new species and two newly recorded species from China</article-title><source>MycoKeys</source><day>20</day><month>07</month><year>2026</year><volume>137</volume><fpage>21</fpage><lpage>42</lpage><pub-id pub-id-type="doi">10.3897/mycokeys.137.197566</pub-id></mixed-citation></tp:treatment-meta><tp:nomenclature><tp:taxon-name><object-id xmlns:xlink="http://www.w3.org/1999/xlink" content-type="arpha" xlink:type="simple">3CDF122A-B1A4-5423-8DB8-AC340718D3C1</object-id>
                    		<tp:taxon-name-part taxon-name-part-type="genus" reg="Willeya">Willeya</tp:taxon-name-part> <tp:taxon-name-part taxon-name-part-type="species" reg="bispora">bispora</tp:taxon-name-part>
                    	
                    		<object-id xmlns:xlink="http://www.w3.org/1999/xlink" xlink:type="simple">Fungal Names: FN 573736</object-id>
                    	</tp:taxon-name><tp:taxon-authority>Xin Yi Wang &amp; X. Zhao</tp:taxon-authority><tp:taxon-status xmlns:xlink="http://www.w3.org/1999/xlink" xlink:type="simple">sp. nov.</tp:taxon-status><xref ref-type="fig" rid="F1">Fig. 2</xref></tp:nomenclature><tp:treatment-sec sec-type="Chinese name"><title>Chinese name.</title><p>二孢威氏衣.</p><fig id="F1" position="float" orientation="portrait"><object-id xmlns:xlink="http://www.w3.org/1999/xlink" content-type="doi" xlink:type="simple">10.3897/mycokeys.137.197566.figure2</object-id><object-id xmlns:xlink="http://www.w3.org/1999/xlink" content-type="arpha" xlink:type="simple">8CFCBE98-0328-5757-BB1E-56C18BCAF31D</object-id><label>Figure 2.</label><caption><p><italic><tp:taxon-name><tp:taxon-name-part taxon-name-part-type="genus" reg="Willeya">Willeya</tp:taxon-name-part> <tp:taxon-name-part taxon-name-part-type="species" reg="bispora">bispora</tp:taxon-name-part></tp:taxon-name></italic> (<named-content xmlns:xlink="http://www.w3.org/1999/xlink" content-type="dwc:institutional_code" xlink:title="Liaocheng University" xlink:href="https://scientific-collections.gbif.org/institution/037514b0-f184-4caa-ab13-bf09a999c4db" xlink:type="simple">LCUF</named-content> HY251121). <bold>A, B</bold>. Thallus with perithecia; <bold>C</bold>. Perithecium section; <bold>D</bold>. Perithecium section in 10% KOH stained with Lugol’s solution; <bold>E, F</bold>. Asci with 2 ascospores; <bold>G</bold>. One ascospore in water. <bold>H</bold>. Algal cells. Scale bars: 1 mm (<bold>A</bold>); 20 µm (<bold>B</bold>); 100 µm (<bold>C</bold>); 50 µm (<bold>D</bold>); 25 µm (<bold>E–H</bold>).</p></caption><graphic xmlns:xlink="http://www.w3.org/1999/xlink" xlink:href="mycokeys-137-021-g002.jpg" id="oo_1718936.jpg" position="float" orientation="portrait" xlink:type="simple"><uri content-type="original_file" xlink:type="simple">https://binary.pensoft.net/fig/1718936</uri></graphic></fig></tp:treatment-sec><tp:treatment-sec sec-type="Diagnosis"><title>Diagnosis.</title><p>Distinguished from all other species of the genus by having 2-spored asci (vs. 4–8-spored in other species) and significantly larger muriform ascospores (30.4–41.0 × 13.8–19.9 μm).</p></tp:treatment-sec><tp:treatment-sec sec-type="Type"><title>Type.</title><p>China •  Henan Province: Xinxiang City, Huixian County, Mount Wanxian, Hanquan, <named-content xmlns:xlink="http://www.w3.org/1999/xlink" content-type="dwc:verbatimCoordinates" xlink:type="simple">35°44'40"N, 113°35'09"E</named-content>, alt. 1080 m, on siliceous rock, 18 July 2025, Wei Li HY251121 (holotype – <named-content xmlns:xlink="http://www.w3.org/1999/xlink" content-type="dwc:institutional_code" xlink:title="Liaocheng University" xlink:href="https://scientific-collections.gbif.org/institution/037514b0-f184-4caa-ab13-bf09a999c4db" xlink:type="simple">LCUF</named-content>).</p></tp:treatment-sec><tp:treatment-sec sec-type="Description"><title>Description.</title><p><bold><italic>Thallus</italic></bold> crustose, epilithic, continuous, smooth, areolate, pale to olive green, 92.4–98.6 μm thick. Upper cortex 19.2–38.5 μm thick, lower cortex not seen. Medulla poorly defined. The algal layer is 52.2–76.3 µm thick with regularly arranged cells. Black basal layer present. <bold><italic>Perithecia</italic></bold> common, scattered over thallus, one perithecium per areole, covered by the thallus, with only the ostiole slightly protruding. <bold><italic>Ostiole</italic></bold> brown, 49.9–85.8 μm diam., surrounded by persistent periphyses, 17.9–38.6 μm long. <bold><italic>Exciple</italic></bold> brown to colorless. <bold><italic>Involucrellum</italic></bold> covering up to half of the apothecium, extending laterally to merge with the black basal layer, 59.3–106.6 μm thick. <bold><italic>Centrum</italic></bold> 154–256 μm wide. Hymenial gel I+ red, K/I+ blue. <bold><italic>Hymenial algal cells</italic></bold> broadly ellipsoid, 2.5–4.9 × 3.8–5.7 μm, <bold><italic>Asci</italic></bold> 2-spored, hyaline, broadly to narrowly ellipsoidal, stipitate, wall thickened above. <bold><italic>Ascospores</italic></bold> are muriform, 30.4–41.0 × 13.8–19.9 μm (N = 20). <bold><italic>Pycnidia</italic></bold> not seen.</p></tp:treatment-sec><tp:treatment-sec sec-type="Chemistry"><title>Chemistry.</title><p>Thallus K–, C–, KC–, UV–. No substances were detected by <abbrev xmlns:xlink="http://www.w3.org/1999/xlink" xlink:title="thin-layer chromatography" xlink:type="simple">TLC</abbrev>.</p></tp:treatment-sec><tp:treatment-sec sec-type="Habitat and distribution"><title>Habitat and distribution.</title><p>Currently known only from the type locality in Henan Province, China, occurring on siliceous rock in a warm temperate continental monsoon climate.</p></tp:treatment-sec><tp:treatment-sec sec-type="Etymology"><title>Etymology.</title><p>The specific epithet refers to the presence of two spores per ascus.</p></tp:treatment-sec><tp:treatment-sec sec-type="Notes"><title>Notes.</title><p>This new species was collected from rocks by a spring in Xinxiang City, Henan Province, China, at an altitude of 1080 m. It is primarily distinguished by its 2-spored asci, whereas all other species of <italic><tp:taxon-name><tp:taxon-name-part taxon-name-part-type="genus" reg="Willeya">Willeya</tp:taxon-name-part></tp:taxon-name></italic> have 4–8-spored asci.</p><p>In the phylogenetic tree, <italic><tp:taxon-name><tp:taxon-name-part taxon-name-part-type="genus" reg="Willeya">W.</tp:taxon-name-part> <tp:taxon-name-part taxon-name-part-type="species" reg="bispora">bispora</tp:taxon-name-part></tp:taxon-name></italic> forms a sister branch to a clade comprising <italic><tp:taxon-name><tp:taxon-name-part taxon-name-part-type="genus" reg="Willeya">W.</tp:taxon-name-part> <tp:taxon-name-part taxon-name-part-type="species" reg="diffractella">diffractella</tp:taxon-name-part></tp:taxon-name></italic>, <italic><tp:taxon-name><tp:taxon-name-part taxon-name-part-type="genus" reg="Willeya">W.</tp:taxon-name-part> <tp:taxon-name-part taxon-name-part-type="species" reg="fusca">fusca</tp:taxon-name-part></tp:taxon-name></italic>, <italic><tp:taxon-name><tp:taxon-name-part taxon-name-part-type="genus" reg="Willeya">W.</tp:taxon-name-part> <tp:taxon-name-part taxon-name-part-type="species" reg="nepalensis">nepalensis</tp:taxon-name-part></tp:taxon-name></italic> and <italic><tp:taxon-name><tp:taxon-name-part taxon-name-part-type="genus" reg="Willeya">W.</tp:taxon-name-part> <tp:taxon-name-part taxon-name-part-type="species" reg="protrudens">protrudens</tp:taxon-name-part></tp:taxon-name></italic>. All four species share green to dark brown thalli, protruding perithecia (either entirely or partly covered by the thallus), and relatively small ascospores. Morphologically, <italic><tp:taxon-name><tp:taxon-name-part taxon-name-part-type="genus" reg="Willeya">W.</tp:taxon-name-part> <tp:taxon-name-part taxon-name-part-type="species" reg="bispora">bispora</tp:taxon-name-part></tp:taxon-name></italic> can be readily separated from these four relatives. <italic><tp:taxon-name><tp:taxon-name-part taxon-name-part-type="genus" reg="Willeya">Willeya</tp:taxon-name-part> <tp:taxon-name-part taxon-name-part-type="species" reg="fusca">fusca</tp:taxon-name-part></tp:taxon-name></italic> has a globose centrum (250–300 µm in diameter), longer hymenial algal cells, 8-spored asci, and smaller ascospores measuring (20–)22–28(–30) × (9–)10–13(–15) µm. <italic><tp:taxon-name><tp:taxon-name-part taxon-name-part-type="genus" reg="Willeya">W.</tp:taxon-name-part> <tp:taxon-name-part taxon-name-part-type="species" reg="diffractella">diffractella</tp:taxon-name-part></tp:taxon-name></italic> differs in having perithecia that are immersed with the ostiole either prominent or not, asci with (6–)8 spores, and even smaller ascospores (18–23 × 10–11 µm). <italic><tp:taxon-name><tp:taxon-name-part taxon-name-part-type="genus" reg="Willeya">W.</tp:taxon-name-part> <tp:taxon-name-part taxon-name-part-type="species" reg="protrudens">protrudens</tp:taxon-name-part></tp:taxon-name></italic> is characterized by protruding perithecia (entirely or only partly covered by the thallus), 8-spored asci, and smaller ascospores, (20–)22–30(–32) × (9–)10–14(–15) µm. <italic><tp:taxon-name><tp:taxon-name-part taxon-name-part-type="genus" reg="Willeya">Willeya</tp:taxon-name-part> <tp:taxon-name-part taxon-name-part-type="species" reg="nepalensis">nepalensis</tp:taxon-name-part></tp:taxon-name></italic> bears ascospores of (19.5–)20–21.6–23.5(–25) × (9–)10–10.9–12 µm. Furthermore, <italic><tp:taxon-name><tp:taxon-name-part taxon-name-part-type="genus" reg="Willeya">W.</tp:taxon-name-part> <tp:taxon-name-part taxon-name-part-type="species" reg="bispora">bispora</tp:taxon-name-part></tp:taxon-name></italic> is distinct from <italic><tp:taxon-name><tp:taxon-name-part taxon-name-part-type="genus" reg="Willeya">Willeya</tp:taxon-name-part> <tp:taxon-name-part taxon-name-part-type="species" reg="honghensis">honghensis</tp:taxon-name-part></tp:taxon-name></italic> (H. Harada &amp; Li S. Wang) Orange, a species not closely related in our phylogeny. Compared to the latter, <italic><tp:taxon-name><tp:taxon-name-part taxon-name-part-type="genus" reg="Willeya">W.</tp:taxon-name-part> <tp:taxon-name-part taxon-name-part-type="species" reg="bispora">bispora</tp:taxon-name-part></tp:taxon-name></italic> has a thinner thallus (92–99 µm vs. 200–230 µm in <italic><tp:taxon-name><tp:taxon-name-part taxon-name-part-type="genus" reg="Willeya">W.</tp:taxon-name-part> <tp:taxon-name-part taxon-name-part-type="species" reg="honghensis">honghensis</tp:taxon-name-part></tp:taxon-name></italic>), a developed involucrellum and broader ascospores (14–20 µm vs. 10–13 µm wide).</p></tp:treatment-sec></tp:taxon-treatment>
