# Supplementary material for: Phylogeny and taxonomy of Willeya (Verrucariales, Verrucariaceae), including two new species and two newly recorded species from China
Source: MycoKeys. 2026 Jul 20;137:21–42. doi: 10.3897/mycokeys.137.197566 (PMC13408571; doi:10.3897/mycokeys.137.197566)
Supplement: XML Treatment for Willeya guizhouensis [file mycokeys.137.197566-treatment2.xml]

<!DOCTYPE tp:taxon-treatment
  PUBLIC "-//TaxonX//DTD Taxonomic Treatment Publishing DTD v0 20100105//EN" "tax-treatment-NSO.dtd">
<tp:taxon-treatment xmlns:tp="http://www.plazi.org/taxpub"><tp:treatment-meta><kwd-group><label>Taxon classification</label><kwd>
                <named-content content-type="kingdom">
                  <named-content content-type="taxon-name">
                    <named-content content-type="kingdom">Fungi</named-content>
                  </named-content>
                </named-content>
              </kwd><kwd>
                <named-content content-type="order">Verrucariales</named-content>
              </kwd><kwd>
                <named-content content-type="family">Verrucariaceae</named-content>
              </kwd></kwd-group><mixed-citation publication-type="journal"><person-group><name><surname>Wang</surname><given-names>Xinyi</given-names></name><name><surname>Wang</surname><given-names>Yuan</given-names></name><name><surname>Leavitt</surname><given-names>Steven D.</given-names></name><name><surname>Zhu</surname><given-names>Wenzhen</given-names></name><name><surname>Zhao</surname><given-names>Xin</given-names></name></person-group><article-title>Phylogeny and taxonomy of <italic><tp:taxon-name><tp:taxon-name-part taxon-name-part-type="genus" reg="Willeya">Willeya</tp:taxon-name-part></tp:taxon-name></italic> (<italic><tp:taxon-name><tp:taxon-name-part taxon-name-part-type="order" reg="Verrucariales">Verrucariales</tp:taxon-name-part></tp:taxon-name></italic>, <italic><tp:taxon-name><tp:taxon-name-part taxon-name-part-type="family" reg="Verrucariaceae">Verrucariaceae</tp:taxon-name-part></tp:taxon-name></italic>), including two new species and two newly recorded species from China</article-title><source>MycoKeys</source><day>20</day><month>07</month><year>2026</year><volume>137</volume><fpage>21</fpage><lpage>42</lpage><pub-id pub-id-type="doi">10.3897/mycokeys.137.197566</pub-id></mixed-citation></tp:treatment-meta><tp:nomenclature><tp:taxon-name><object-id xmlns:xlink="http://www.w3.org/1999/xlink" content-type="arpha" xlink:type="simple">9A2F73DF-39F7-56D9-AB65-0D37B6627DF1</object-id>
                    		<tp:taxon-name-part taxon-name-part-type="genus" reg="Willeya">Willeya</tp:taxon-name-part> <tp:taxon-name-part taxon-name-part-type="species" reg="guizhouensis">guizhouensis</tp:taxon-name-part>
                    	
                    		<object-id xmlns:xlink="http://www.w3.org/1999/xlink" xlink:type="simple">Fungal Names: FN 573737</object-id>
                    	</tp:taxon-name><tp:taxon-authority>Xin Yi Wang &amp; X. Zhao</tp:taxon-authority><tp:taxon-status xmlns:xlink="http://www.w3.org/1999/xlink" xlink:type="simple">sp. nov.</tp:taxon-status><xref ref-type="fig" rid="F2">Fig. 3</xref></tp:nomenclature><tp:treatment-sec sec-type="Chinese name"><title>Chinese name.</title><p>贵州威氏衣.</p><fig id="F2" position="float" orientation="portrait"><object-id xmlns:xlink="http://www.w3.org/1999/xlink" content-type="doi" xlink:type="simple">10.3897/mycokeys.137.197566.figure3</object-id><object-id xmlns:xlink="http://www.w3.org/1999/xlink" content-type="arpha" xlink:type="simple">19F1E248-61B3-5ABF-8038-CD19C11BED7F</object-id><label>Figure 3.</label><caption><p><italic><tp:taxon-name><tp:taxon-name-part taxon-name-part-type="genus" reg="Willeya">Willeya</tp:taxon-name-part> <tp:taxon-name-part taxon-name-part-type="species" reg="guizhouensis">guizhouensis</tp:taxon-name-part></tp:taxon-name></italic> (<named-content xmlns:xlink="http://www.w3.org/1999/xlink" content-type="dwc:institutional_code" xlink:title="Shandong Normal University" xlink:href="https://scientific-collections.gbif.org/institution/4257e600-d365-4aa4-b208-8e46da3ce263" xlink:type="simple">SDNU</named-content> 20160718). <bold>A, B</bold>. Thallus with perithecia; <bold>C</bold>. Perithecium section; <bold>D</bold>. Perithecium section showing involucrellum (os: ostiole; inv: involucrellum; ps: periphyses); <bold>E</bold>. Asci, with 8 ascospores; <bold>F</bold>. Asci in 10% KOH stained with Lugol’s solution; <bold>G</bold>. Algal cells. Scale bars: 2 mm (<bold>A</bold>); 50 µm (<bold>B</bold>); 100 µm (<bold>D</bold>); 25 µm (<bold>E, F</bold>); 50 µm (<bold>G</bold>).</p></caption><graphic xmlns:xlink="http://www.w3.org/1999/xlink" xlink:href="mycokeys-137-021-g003.jpg" id="oo_1718937.jpg" position="float" orientation="portrait" xlink:type="simple"><uri content-type="original_file" xlink:type="simple">https://binary.pensoft.net/fig/1718937</uri></graphic></fig></tp:treatment-sec><tp:treatment-sec sec-type="Diagnosis"><title>Diagnosis.</title><p>Differing from the most similar species <italic><tp:taxon-name><tp:taxon-name-part taxon-name-part-type="genus" reg="Willeya">Willeya</tp:taxon-name-part> <tp:taxon-name-part taxon-name-part-type="species" reg="diffractella">diffractella</tp:taxon-name-part></tp:taxon-name></italic> in possessing 8-spored asci and the presence of black basal layer.</p></tp:treatment-sec><tp:treatment-sec sec-type="Type"><title>Type.</title><p>China • Guizhou Province: Jiangkou County, Guanhe Township, Mount Huanggu, <named-content xmlns:xlink="http://www.w3.org/1999/xlink" content-type="dwc:verbatimCoordinates" xlink:type="simple">27°34'44.2"N, 108°46'59"E</named-content>, alt. 900 m, on siliceous rock, 8 April 2016, Wei Cheng Wang &amp; Xiang Xiang Zhao 20160718 (holotype – <named-content xmlns:xlink="http://www.w3.org/1999/xlink" content-type="dwc:institutional_code" xlink:title="Shandong Normal University" xlink:href="https://scientific-collections.gbif.org/institution/4257e600-d365-4aa4-b208-8e46da3ce263" xlink:type="simple">SDNU</named-content>).</p></tp:treatment-sec><tp:treatment-sec sec-type="Description"><title>Description.</title><p><bold><italic>Thallus</italic></bold> crustose, epilithic, greenish gray to medium brown, sparsely dotted with black perithecia, scabrous, matt, rimulose to rimose-areolate, irregular areoles and deeper cracks mostly found around the perithecia, 0.08–0.11 mm thick. Black basal thallus layer present. Algal layer and medulla indistinct. <bold><italic>Areoles</italic></bold> 0.2–1.12 mm diam., side of cracks black, black basal layer present. <bold><italic>Perithecia</italic></bold> common (1–4 per areole), immersed to half immersed in areoles, forming projections above the thallus level, black perithecial walls exposed, 0.32–1.6 mm wide. <bold><italic>Ostiole</italic></bold> visible, 0.04–0.09 mm wide. Periphyses line the inner wall of the ostiole, 47–57.4 μm long. Involucrellum black, spreading laterally and confluent with the excipulum, exciple with dark pigment. <bold><italic>Centrum</italic></bold> 268–308 μm wide. Hymenial gel I+ red, K/I+ blue. <bold><italic>Hymenial algae</italic></bold> present, globose, 1–4 μm diam. <bold><italic>Asci</italic></bold> subglobose to broadly ellipsoid, 8-spored, bitunicate, with the inner wall I+ red, 63.7–84.9 × 30.6–43.3 μm diam. <bold><italic>Ascospores</italic></bold> muriform, with 4 transverse septa and 0–3 longitudinal septa, hyaline, I-, 14.8–25.3 × 9.8–13.3 μm (N = 38). <bold><italic>Pycnidia</italic></bold> not seen.</p></tp:treatment-sec><tp:treatment-sec sec-type="Chemistry"><title>Chemistry.</title><p>Thallus K–, C–, KC–, UV–. No substances were detected by <abbrev xmlns:xlink="http://www.w3.org/1999/xlink" xlink:title="thin-layer chromatography" xlink:type="simple">TLC</abbrev>.</p></tp:treatment-sec><tp:treatment-sec sec-type="Habitat and distribution"><title>Habitat and distribution.</title><p>On siliceous rock in Guizhou Province, China.</p></tp:treatment-sec><tp:treatment-sec sec-type="Etymology"><title>Etymology.</title><p>The specific epithet guizhouensis refers to the type locality, Guizhou Province.</p></tp:treatment-sec><tp:treatment-sec sec-type="Additional specimens examined"><title>Additional specimens examined.</title><p>China • Guizhou Province: Jiangkou County, Guanhe Township, Mount Huanggu, <named-content xmlns:xlink="http://www.w3.org/1999/xlink" content-type="dwc:verbatimCoordinates" xlink:type="simple">27°34'44.2"N, 108°46'59"E</named-content>, alt. 900 m, on siliceous rock, 7 April 2016, Wei Cheng Wang &amp; Xiang Xiang Zhao 20160708 (<named-content xmlns:xlink="http://www.w3.org/1999/xlink" content-type="dwc:institutional_code" xlink:title="Shandong Normal University" xlink:href="https://scientific-collections.gbif.org/institution/4257e600-d365-4aa4-b208-8e46da3ce263" xlink:type="simple">SDNU</named-content>).</p></tp:treatment-sec><tp:treatment-sec sec-type="Notes"><title>Notes.</title><p>Morphologically, this species is characterized by a medium brown to black thallus with a greenish tinge, black perithecia, immersed to half-immersed, forming hemispherical projections, and asci contain eight ascospores. In the phylogenetic tree, <italic><tp:taxon-name><tp:taxon-name-part taxon-name-part-type="genus" reg="Willeya">W.</tp:taxon-name-part> <tp:taxon-name-part taxon-name-part-type="species" reg="guizhouensis">guizhouensis</tp:taxon-name-part></tp:taxon-name></italic> occupies a distinct branch sister to <italic><tp:taxon-name><tp:taxon-name-part taxon-name-part-type="genus" reg="Willeya">W.</tp:taxon-name-part> <tp:taxon-name-part taxon-name-part-type="species" reg="japonica">japonica</tp:taxon-name-part></tp:taxon-name></italic>. The new species can be readily distinguished from its sister species <italic><tp:taxon-name><tp:taxon-name-part taxon-name-part-type="genus" reg="Willeya">W.</tp:taxon-name-part> <tp:taxon-name-part taxon-name-part-type="species" reg="japonica">japonica</tp:taxon-name-part></tp:taxon-name></italic> by the latter’s immersed perithecia (not forming mounds) and thicker thallus (130–290 µm).</p><p>Among other morphologically similar species, <italic><tp:taxon-name><tp:taxon-name-part taxon-name-part-type="genus" reg="Willeya">W.</tp:taxon-name-part> <tp:taxon-name-part taxon-name-part-type="species" reg="iwatsukii">iwatsukii</tp:taxon-name-part></tp:taxon-name></italic> differs in having completely immersed perithecia and elongated hymenial algal cells. <italic><tp:taxon-name><tp:taxon-name-part taxon-name-part-type="genus" reg="Willeya">W.</tp:taxon-name-part> <tp:taxon-name-part taxon-name-part-type="species" reg="malayensis">malayensis</tp:taxon-name-part></tp:taxon-name></italic> (Zahlbr.) Gueidan is distinguished by elongated hymenial algal cells, the absence of a black basal thallus layer, and narrower ascospores (23–25 × 11–13 µm). <italic><tp:taxon-name><tp:taxon-name-part taxon-name-part-type="genus" reg="Willeya">Willeya</tp:taxon-name-part> <tp:taxon-name-part taxon-name-part-type="species" reg="diffractella">diffractella</tp:taxon-name-part></tp:taxon-name></italic> (Nyl.) Müll. Arg. lacks a black basal thallus layer, possesses globose to elongated hymenial algal cells, and has (6–)8-spored asci. <italic><tp:taxon-name><tp:taxon-name-part taxon-name-part-type="genus" reg="Willeya">Willeya</tp:taxon-name-part> <tp:taxon-name-part taxon-name-part-type="species" reg="microlepis">microlepis</tp:taxon-name-part></tp:taxon-name></italic> differs in having narrower ascospores (8–10 µm vs. 9.8–13.3 µm), a slightly longer spore length range (18–26 µm vs. 14.8–25.3 µm) and globose hymenial algal cells (2 µm in diameter). Finally, <italic><tp:taxon-name><tp:taxon-name-part taxon-name-part-type="genus" reg="Willeya">W.</tp:taxon-name-part> <tp:taxon-name-part taxon-name-part-type="species" reg="nepalensis">nepalensis</tp:taxon-name-part></tp:taxon-name></italic> Orange is characterized by a cracked thallus with dark-sided areoles and weakly prominent perithecia (<xref ref-type="bibr" rid="B20">Orange and Chhetri 2022</xref>).</p></tp:treatment-sec><ref-list><ref id="B20"><mixed-citation xmlns:xlink="http://www.w3.org/1999/xlink" xlink:type="simple">Orange A, Chhetri SG (2022) <italic><tp:taxon-name><tp:taxon-name-part taxon-name-part-type="family">Verrucariaceae</tp:taxon-name-part></tp:taxon-name></italic> from Nepal. The Lichenologist 54: 139–174. <ext-link xlink:href="10.1017/S0024282922000160" ext-link-type="doi" xlink:type="simple">https://doi.org/10.1017/S0024282922000160</ext-link></mixed-citation></ref></ref-list></tp:taxon-treatment>
