# Supplementary material for: Phylogeny and taxonomy of Willeya (Verrucariales, Verrucariaceae), including two new species and two newly recorded species from China
Source: MycoKeys. 2026 Jul 20;137:21–42. doi: 10.3897/mycokeys.137.197566 (PMC13408571; doi:10.3897/mycokeys.137.197566)
Supplement: XML Treatment for Willeya japonica [file mycokeys.137.197566-treatment3.xml]

<!DOCTYPE tp:taxon-treatment
  PUBLIC "-//TaxonX//DTD Taxonomic Treatment Publishing DTD v0 20100105//EN" "tax-treatment-NSO.dtd">
<tp:taxon-treatment xmlns:tp="http://www.plazi.org/taxpub"><tp:treatment-meta><kwd-group><label>Taxon classification</label><kwd>
                <named-content content-type="kingdom">
                  <named-content content-type="taxon-name">
                    <named-content content-type="kingdom">Fungi</named-content>
                  </named-content>
                </named-content>
              </kwd><kwd>
                <named-content content-type="order">Verrucariales</named-content>
              </kwd><kwd>
                <named-content content-type="family">Verrucariaceae</named-content>
              </kwd></kwd-group><mixed-citation publication-type="journal"><person-group><name><surname>Wang</surname><given-names>Xinyi</given-names></name><name><surname>Wang</surname><given-names>Yuan</given-names></name><name><surname>Leavitt</surname><given-names>Steven D.</given-names></name><name><surname>Zhu</surname><given-names>Wenzhen</given-names></name><name><surname>Zhao</surname><given-names>Xin</given-names></name></person-group><article-title>Phylogeny and taxonomy of <italic><tp:taxon-name><tp:taxon-name-part taxon-name-part-type="genus" reg="Willeya">Willeya</tp:taxon-name-part></tp:taxon-name></italic> (<italic><tp:taxon-name><tp:taxon-name-part taxon-name-part-type="order" reg="Verrucariales">Verrucariales</tp:taxon-name-part></tp:taxon-name></italic>, <italic><tp:taxon-name><tp:taxon-name-part taxon-name-part-type="family" reg="Verrucariaceae">Verrucariaceae</tp:taxon-name-part></tp:taxon-name></italic>), including two new species and two newly recorded species from China</article-title><source>MycoKeys</source><day>20</day><month>07</month><year>2026</year><volume>137</volume><fpage>21</fpage><lpage>42</lpage><pub-id pub-id-type="doi">10.3897/mycokeys.137.197566</pub-id></mixed-citation></tp:treatment-meta><tp:nomenclature><tp:taxon-name><object-id xmlns:xlink="http://www.w3.org/1999/xlink" content-type="arpha" xlink:type="simple">B1CC0095-6F73-5CA6-869C-B26C58470E2B</object-id>
                    		<tp:taxon-name-part taxon-name-part-type="genus" reg="Willeya">Willeya</tp:taxon-name-part> <tp:taxon-name-part taxon-name-part-type="species" reg="japonica">japonica</tp:taxon-name-part>
                    	</tp:taxon-name><tp:taxon-authority>(B. de Lesd.) Gueidan, Lichenologist 46(4): 529 (2014)</tp:taxon-authority><xref ref-type="fig" rid="F3">Fig. 4</xref></tp:nomenclature><tp:treatment-sec sec-type="Basionym"><title>Basionym.</title><p><italic><tp:taxon-name><tp:taxon-name-part taxon-name-part-type="genus" reg="Staurothele">Staurothele</tp:taxon-name-part> <tp:taxon-name-part taxon-name-part-type="species" reg="japonica">japonica</tp:taxon-name-part></tp:taxon-name></italic> B. de Lesd., Bull. Soc. bot. Fr. 68: 494 (1921).</p><fig id="F3" position="float" orientation="portrait"><object-id xmlns:xlink="http://www.w3.org/1999/xlink" content-type="doi" xlink:type="simple">10.3897/mycokeys.137.197566.figure4</object-id><object-id xmlns:xlink="http://www.w3.org/1999/xlink" content-type="arpha" xlink:type="simple">2878EE81-4078-5622-B621-FC7658D83D4E</object-id><label>Figure 4.</label><caption><p><italic><tp:taxon-name><tp:taxon-name-part taxon-name-part-type="genus" reg="Willeya">Willeya</tp:taxon-name-part> <tp:taxon-name-part taxon-name-part-type="species" reg="japonica">japonica</tp:taxon-name-part></tp:taxon-name></italic> (<named-content xmlns:xlink="http://www.w3.org/1999/xlink" content-type="dwc:institutional_code" xlink:title="Liaocheng University" xlink:href="https://scientific-collections.gbif.org/institution/037514b0-f184-4caa-ab13-bf09a999c4db" xlink:type="simple">LCUF</named-content> GZ17070). <bold>A, B</bold>. Thallus with perithecia; <bold>C</bold>. Vertical section of perithecium; <bold>D</bold>. Perithecium section showing an apical involucrellum. (hy: hymenium; in: involucrellum; os: ostiole); <bold>E</bold>. Asci; <bold>F</bold>. Asci in 10% KOH stained with Lugol’s solution; <bold>G</bold>. One ascospore in water; <bold>H</bold> Hymenial algal cells. Scale bars: 1 mm (<bold>A</bold>); 50 µm (<bold>B</bold>); 100 µm (<bold>C, D</bold>); 50 µm (<bold>E–G</bold>); 25 µm (<bold>H</bold>).</p></caption><graphic xmlns:xlink="http://www.w3.org/1999/xlink" xlink:href="mycokeys-137-021-g004.jpg" id="oo_1718938.jpg" position="float" orientation="portrait" xlink:type="simple"><uri content-type="original_file" xlink:type="simple">https://binary.pensoft.net/fig/1718938</uri></graphic></fig></tp:treatment-sec><tp:treatment-sec sec-type="Description"><title>Description.</title><p><bold><italic>Thallus</italic></bold> crustose, epilithic, rimose to areolate, pale to somewhat light brown, 59–87.4 μm thick, with contiguous, varying-sized areoles. Upper cortex paraplectenchymatous, 9–15.8 μm thick. Algal layer uniform, photobiont cells 6.5–12.8 μm diam., regularly arranged, weakly differentiated from the medulla. Medulla inconspicuous. <bold><italic>Areoles</italic></bold> 0.2–0.8 mm broad, with fissured sides measuring 0.02–0.04 mm. Black basal layer present. <bold><italic>Perithecia</italic></bold> scattered to aggregated, 1–3 per areole, immersed to half immersed, forming projections, not completely covered by the thallus, exposing the ostiole and a blackened platform around it, 244.4–266 μm wide, 303–363.7 μm high. <bold><italic>Involucrellum</italic></bold> dark, spreading laterally and extending to the upper half of the perithecium, with cell between the exciple. <bold><italic>Exciple</italic></bold> black, 59–93 μm thick. Periphyses present, septate, simple. Paraphyses inconspicuous, hymenium 185.7–220 μm wide, 154.7–255.9 μm long. <bold><italic>Hymenial algae</italic></bold> spherical, 2.8–3.6 × 3.9–5 μm diam. <bold><italic>Asci</italic></bold> clavate, narrowly elliptical, 84.3–89.5 μm wide, 25.4–27.6 μm high, 8-spored. <bold><italic>Ascospores</italic></bold> ellipsoid, muriform, hyaline, 21.9–26.8 × 10.7–12.7 μm (N = 20). <bold><italic>Pycnidia</italic></bold> not seen.</p></tp:treatment-sec><tp:treatment-sec sec-type="Chemistry"><title>Chemistry.</title><p>Thallus K–, C–, KC–, UV–. No substances were detected by <abbrev xmlns:xlink="http://www.w3.org/1999/xlink" xlink:title="thin-layer chromatography" xlink:type="simple">TLC</abbrev>.</p></tp:treatment-sec><tp:treatment-sec sec-type="Habitat and distribution"><title>Habitat and distribution.</title><p>On Siliceous rock. Previously known from Japan and Nepal; newly recorded here for China (Guizhou).</p></tp:treatment-sec><tp:treatment-sec sec-type="Specimens examined"><title>Specimens examined.</title><p>China • Guizhou Province: Xingyi City, Zhengtun Town, Daqing village, Kuzhulin, <named-content xmlns:xlink="http://www.w3.org/1999/xlink" content-type="dwc:verbatimCoordinates" xlink:type="simple">25°05'59"N, 105°02'40"E</named-content>, alt. 1440 m, on siliceous rock, 2 May 2017, Xin Zhao GZ17070 (<named-content xmlns:xlink="http://www.w3.org/1999/xlink" content-type="dwc:institutional_code" xlink:title="Liaocheng University" xlink:href="https://scientific-collections.gbif.org/institution/037514b0-f184-4caa-ab13-bf09a999c4db" xlink:type="simple">LCUF</named-content>).</p></tp:treatment-sec><tp:treatment-sec sec-type="Notes"><title>Notes.</title><p>The Chinese specimen of <italic><tp:taxon-name><tp:taxon-name-part taxon-name-part-type="genus" reg="Willeya">W.</tp:taxon-name-part> <tp:taxon-name-part taxon-name-part-type="species" reg="japonica">japonica</tp:taxon-name-part></tp:taxon-name></italic> is morphologically highly consistent with the Japanese type (<xref ref-type="bibr" rid="B12">Harada 1992</xref>; <xref ref-type="bibr" rid="B11">Gueidan et al. 2014</xref>) and the Nepalese specimen (<xref ref-type="bibr" rid="B20">Orange and Chhetri 2022</xref>). All share a crustose, areolate thallus, immersed perithecia, 8-spored asci, and muriform ascospores of similar size (Chinese: 21.9–26.8 × 10.7–12.7 μm; Japanese: 21–27 × 8–11 μm; Nepalese: c. 21–24 × 9–14 μm). Minor differences include a thinner thallus in the Chinese material (59–87.4 μm vs. 130–290 μm in Japanese and Nepalese) and slightly broader ascospores. The hymenial algae are spherical in Chinese and Japanese specimens (2–3 μm diam.) but broadly ellipsoid in the Nepalese specimen (2.5–3.3 × 2.5–2.9 μm). An epinecral layer is present in the Japanese type but not observed in Chinese or Nepalese collections. Despite these subtle variations, the overall morphological correspondence is strong. Phylogenetically, the ITS sequences of the Chinese specimens show high similarity (99.46% identity) to the Nepalese specimen, confirming their conspecificity. The Japanese type lacks molecular data, but its morphology aligns well with both Chinese and Nepalese material.</p><p>Morphologically, <italic><tp:taxon-name><tp:taxon-name-part taxon-name-part-type="genus" reg="Willeya">W.</tp:taxon-name-part> <tp:taxon-name-part taxon-name-part-type="species" reg="japonica">japonica</tp:taxon-name-part></tp:taxon-name></italic> resembles <italic><tp:taxon-name><tp:taxon-name-part taxon-name-part-type="genus" reg="Willeya">W.</tp:taxon-name-part> <tp:taxon-name-part taxon-name-part-type="species" reg="iwatsukii">iwatsukii</tp:taxon-name-part></tp:taxon-name></italic> and <italic><tp:taxon-name><tp:taxon-name-part taxon-name-part-type="genus" reg="Willeya">W.</tp:taxon-name-part> <tp:taxon-name-part taxon-name-part-type="species" reg="nepalensis">nepalensis</tp:taxon-name-part></tp:taxon-name></italic>. However, <italic><tp:taxon-name><tp:taxon-name-part taxon-name-part-type="genus" reg="Willeya">W.</tp:taxon-name-part> <tp:taxon-name-part taxon-name-part-type="species" reg="iwatsukii">iwatsukii</tp:taxon-name-part></tp:taxon-name></italic> possesses a rimulose thallus, oblong to bacilliform hymenial algae, and 6–8 spores per ascus. <italic><tp:taxon-name><tp:taxon-name-part taxon-name-part-type="genus" reg="Willeya">W.</tp:taxon-name-part> <tp:taxon-name-part taxon-name-part-type="species" reg="nepalensis">nepalensis</tp:taxon-name-part></tp:taxon-name></italic> differs in having spherical hymenial algae and relatively shorter and broader ascospores, measuring (19.5–)20–21.6–23.5(–25) × (9–)10–10.9–12 μm.</p></tp:treatment-sec><ref-list><ref id="B12"><mixed-citation xmlns:xlink="http://www.w3.org/1999/xlink" xlink:type="simple">Harada H (1992) A taxonomic study on the lichen genus <italic><tp:taxon-name><tp:taxon-name-part taxon-name-part-type="genus">Staurothele</tp:taxon-name-part></tp:taxon-name> (<tp:taxon-name><tp:taxon-name-part taxon-name-part-type="family">Verrucariaceae</tp:taxon-name-part></tp:taxon-name>)</italic> in Japan. Natural History Research 2: 39–42.</mixed-citation></ref><ref id="B11"><mixed-citation xmlns:xlink="http://www.w3.org/1999/xlink" xlink:type="simple">Gueidan C, Van Do T, Lu NT (2014) Phylogeny and taxonomy of <italic><tp:taxon-name><tp:taxon-name-part taxon-name-part-type="genus">Staurothele</tp:taxon-name-part></tp:taxon-name></italic> (<italic><tp:taxon-name><tp:taxon-name-part taxon-name-part-type="family">Verrucariaceae</tp:taxon-name-part></tp:taxon-name></italic>, lichenized ascomycetes) from the karst of northern Vietnam. The Lichenologist 46: 515–533. <ext-link xlink:href="10.1017/S0024282914000048" ext-link-type="doi" xlink:type="simple">https://doi.org/10.1017/S0024282914000048</ext-link></mixed-citation></ref><ref id="B20"><mixed-citation xmlns:xlink="http://www.w3.org/1999/xlink" xlink:type="simple">Orange A, Chhetri SG (2022) <italic><tp:taxon-name><tp:taxon-name-part taxon-name-part-type="family">Verrucariaceae</tp:taxon-name-part></tp:taxon-name></italic> from Nepal. The Lichenologist 54: 139–174. <ext-link xlink:href="10.1017/S0024282922000160" ext-link-type="doi" xlink:type="simple">https://doi.org/10.1017/S0024282922000160</ext-link></mixed-citation></ref></ref-list></tp:taxon-treatment>
