# Supplementary material for: Phylogeny and taxonomy of Willeya (Verrucariales, Verrucariaceae), including two new species and two newly recorded species from China
Source: MycoKeys. 2026 Jul 20;137:21–42. doi: 10.3897/mycokeys.137.197566 (PMC13408571; doi:10.3897/mycokeys.137.197566)
Supplement: XML Treatment for Willeya protrudens [file mycokeys.137.197566-treatment4.xml]

<!DOCTYPE tp:taxon-treatment
  PUBLIC "-//TaxonX//DTD Taxonomic Treatment Publishing DTD v0 20100105//EN" "tax-treatment-NSO.dtd">
<tp:taxon-treatment xmlns:tp="http://www.plazi.org/taxpub"><tp:treatment-meta><kwd-group><label>Taxon classification</label><kwd>
                <named-content content-type="kingdom">
                  <named-content content-type="taxon-name">
                    <named-content content-type="kingdom">Fungi</named-content>
                  </named-content>
                </named-content>
              </kwd><kwd>
                <named-content content-type="order">Verrucariales</named-content>
              </kwd><kwd>
                <named-content content-type="family">Verrucariaceae</named-content>
              </kwd></kwd-group><mixed-citation publication-type="journal"><person-group><name><surname>Wang</surname><given-names>Xinyi</given-names></name><name><surname>Wang</surname><given-names>Yuan</given-names></name><name><surname>Leavitt</surname><given-names>Steven D.</given-names></name><name><surname>Zhu</surname><given-names>Wenzhen</given-names></name><name><surname>Zhao</surname><given-names>Xin</given-names></name></person-group><article-title>Phylogeny and taxonomy of <italic><tp:taxon-name><tp:taxon-name-part taxon-name-part-type="genus" reg="Willeya">Willeya</tp:taxon-name-part></tp:taxon-name></italic> (<italic><tp:taxon-name><tp:taxon-name-part taxon-name-part-type="order" reg="Verrucariales">Verrucariales</tp:taxon-name-part></tp:taxon-name></italic>, <italic><tp:taxon-name><tp:taxon-name-part taxon-name-part-type="family" reg="Verrucariaceae">Verrucariaceae</tp:taxon-name-part></tp:taxon-name></italic>), including two new species and two newly recorded species from China</article-title><source>MycoKeys</source><day>20</day><month>07</month><year>2026</year><volume>137</volume><fpage>21</fpage><lpage>42</lpage><pub-id pub-id-type="doi">10.3897/mycokeys.137.197566</pub-id></mixed-citation></tp:treatment-meta><tp:nomenclature><tp:taxon-name><object-id xmlns:xlink="http://www.w3.org/1999/xlink" content-type="arpha" xlink:type="simple">8E75E875-EEBB-53AE-8224-C1396C7B664F</object-id>
                    		<tp:taxon-name-part taxon-name-part-type="genus" reg="Willeya">Willeya</tp:taxon-name-part> <tp:taxon-name-part taxon-name-part-type="species" reg="protrudens">protrudens</tp:taxon-name-part>
                    	</tp:taxon-name><tp:taxon-authority>Gueidan, Lichenologist 46(4): 531 (2014)</tp:taxon-authority><xref ref-type="fig" rid="F4">Fig. 5</xref></tp:nomenclature><tp:treatment-sec sec-type="Description"><title>Description.</title><p><bold><italic>Prothallus</italic></bold> conspicuous, grayish green. <bold><italic>Thallus</italic></bold> epilithic, continuous, rimose-areolate, grayish-white to light brown. Areoles with 1–3 perithecia, 0.52–1.37 mm diam., surrounded by a fissure 0.01–0.03 mm wide. Cortex 9.7–13 μm thick. The cortex and medulla are not distinctly differentiated. Medulla absent. Dark basal layer present. <bold><italic>Perithecia</italic></bold> completely or partially covered by the thallus, forming distinct projections, with an involucrellum that is often only basally covered by the thallus, 256–329 × 470–541 μm. Ostiole apical, conspicuous, surrounded by periphyses. Exciple black, 100–142 μm thick. <bold><italic>Involucrellum</italic></bold> is well-developed, merging with the involucrellum downward, laterally spreading. Centrum 250–380 μm wide. Hymenial gel K/I+ blue. <bold><italic>Hymenial algal cells</italic></bold> are elongated to cylindrical, septate, 7.3–11.8 × 1.8–2.1 μm in size. <bold><italic>Asci</italic></bold> are 8-spored, hyaline, and ellipsoid, wall thickened at the apex, KI+ red, <bold><italic>Ascospores</italic></bold> are muriform, colorless, ellipsoid, 21.2–24.2 × 9–12 μm diam (N = 20). <bold><italic>Pycnidia</italic></bold> not seen.</p><fig id="F4" position="float" orientation="portrait"><object-id xmlns:xlink="http://www.w3.org/1999/xlink" content-type="doi" xlink:type="simple">10.3897/mycokeys.137.197566.figure5</object-id><object-id xmlns:xlink="http://www.w3.org/1999/xlink" content-type="arpha" xlink:type="simple">EC5E3D0F-0228-53F0-A57A-AA98ADB78551</object-id><label>Figure 5.</label><caption><p><italic><tp:taxon-name><tp:taxon-name-part taxon-name-part-type="genus" reg="Willeya">Willeya</tp:taxon-name-part> <tp:taxon-name-part taxon-name-part-type="species" reg="protrudens">protrudens</tp:taxon-name-part></tp:taxon-name></italic> (<named-content xmlns:xlink="http://www.w3.org/1999/xlink" content-type="dwc:institutional_code" xlink:title="Shandong Normal University" xlink:href="https://scientific-collections.gbif.org/institution/4257e600-d365-4aa4-b208-8e46da3ce263" xlink:type="simple">SDNU</named-content> 20160701). <bold>A, B</bold>. Thallus with perithecia; <bold>C</bold>. Perithecium section; <bold>D</bold>. Asci; <bold>E</bold>. Asci with 8 ascospores; <bold>F</bold>. Asci in 10% KOH stained with Lugol’s solution; <bold>G</bold>. One ascospore in water; <bold>H</bold>. Hymenial algal cells. Scale bars: 2 mm (<bold>A</bold>); 0.5 mm (<bold>B</bold>); 100 µm (<bold>C</bold>); 50 µm (<bold>D–F</bold>); 25 µm (<bold>E, G, H</bold>).</p></caption><graphic xmlns:xlink="http://www.w3.org/1999/xlink" xlink:href="mycokeys-137-021-g005.jpg" id="oo_1718939.jpg" position="float" orientation="portrait" xlink:type="simple"><uri content-type="original_file" xlink:type="simple">https://binary.pensoft.net/fig/1718939</uri></graphic></fig></tp:treatment-sec><tp:treatment-sec sec-type="Chemistry"><title>Chemistry.</title><p>Thallus K–, C–, KC–, UV–. No substances were detected by <abbrev xmlns:xlink="http://www.w3.org/1999/xlink" xlink:title="thin-layer chromatography" xlink:type="simple">TLC</abbrev>.</p></tp:treatment-sec><tp:treatment-sec sec-type="Habitat and distribution"><title>Habitat and distribution.</title><p>On Siliceous rock. Previously known from Vietnam; here newly recorded for China (Guizhou and Shaanxi provinces).</p></tp:treatment-sec><tp:treatment-sec sec-type="Specimens examined"><title>Specimens examined.</title><p>China • Guizhou Province: Xingyi City, Zhengtun town, Daqing village, <named-content xmlns:xlink="http://www.w3.org/1999/xlink" content-type="dwc:verbatimCoordinates" xlink:type="simple">25°05'59"N, 105°02'40"E</named-content>, alt. 1330 m, on siliceous rock, 2 May 2017, Xin Zhao GZ17157 (<named-content xmlns:xlink="http://www.w3.org/1999/xlink" content-type="dwc:institutional_code" xlink:title="Liaocheng University" xlink:href="https://scientific-collections.gbif.org/institution/037514b0-f184-4caa-ab13-bf09a999c4db" xlink:type="simple">LCUF</named-content>); • Wanfenglin, <named-content xmlns:xlink="http://www.w3.org/1999/xlink" content-type="dwc:verbatimCoordinates" xlink:type="simple">24°59'24"N, 104°55'15"E</named-content>, alt. 1130 m, on siliceous rock, 4 May 2017, Xin Zhao GZ17169 (<named-content xmlns:xlink="http://www.w3.org/1999/xlink" content-type="dwc:institutional_code" xlink:title="Liaocheng University" xlink:href="https://scientific-collections.gbif.org/institution/037514b0-f184-4caa-ab13-bf09a999c4db" xlink:type="simple">LCUF</named-content>); • Shannxi Province: Baoji City, Mount Taibai, Lianhuafeng Waterfall, <named-content xmlns:xlink="http://www.w3.org/1999/xlink" content-type="dwc:verbatimCoordinates" xlink:type="simple">34°02'52"N, 107°53'24"E</named-content>, alt. 1135 m, on siliceous rock, 6 June 2025, Xin Yi Wang SQ250757-1, SQ250757-2, SQ250758-3 (<named-content xmlns:xlink="http://www.w3.org/1999/xlink" content-type="dwc:institutional_code" xlink:title="Liaocheng University" xlink:href="https://scientific-collections.gbif.org/institution/037514b0-f184-4caa-ab13-bf09a999c4db" xlink:type="simple">LCUF</named-content>); • Guizhou Province: Jiangkou County, Guanhe Township, Yuliangxi, alt. 450 m, on rock, Wei Cheng Wang &amp; Xiang Xiang Zhao 20160701 (<named-content xmlns:xlink="http://www.w3.org/1999/xlink" content-type="dwc:institutional_code" xlink:title="Shandong Normal University" xlink:href="https://scientific-collections.gbif.org/institution/4257e600-d365-4aa4-b208-8e46da3ce263" xlink:type="simple">SDNU</named-content>).</p></tp:treatment-sec><tp:treatment-sec sec-type="Notes"><title>Notes.</title><p><italic><tp:taxon-name><tp:taxon-name-part taxon-name-part-type="genus" reg="Willeya">Willeya</tp:taxon-name-part> <tp:taxon-name-part taxon-name-part-type="species" reg="protrudens">protrudens</tp:taxon-name-part></tp:taxon-name></italic> is characterized by a grayish green to olive-brown, rimose to sub-areolate thallus, and perithecia that are entirely or partly covered by the thallus, forming projections above the thallus level. In the multigene phylogenetic tree, all <italic><tp:taxon-name><tp:taxon-name-part taxon-name-part-type="genus" reg="Willeya">W.</tp:taxon-name-part> <tp:taxon-name-part taxon-name-part-type="species" reg="protrudens">protrudens</tp:taxon-name-part></tp:taxon-name></italic> specimens form a distinct clade with strong support (<abbrev xmlns:xlink="http://www.w3.org/1999/xlink" xlink:title="Posterior probabilities" xlink:type="simple">PP</abbrev>/<abbrev xmlns:xlink="http://www.w3.org/1999/xlink" xlink:title="bootstrap support" xlink:type="simple">BS</abbrev> = 1.00/92%). The type specimen of this species was collected in Vietnam. The Chinese specimens largely match the morphology of the type specimen, except that the latter has a slightly larger centrum (300–400 μm).</p><sec sec-type="Species of Willeya reported in China" id="sec11"><title>Species of <italic><tp:taxon-name><tp:taxon-name-part taxon-name-part-type="genus" reg="Willeya">Willeya</tp:taxon-name-part></tp:taxon-name></italic> reported in China</title></sec></tp:treatment-sec></tp:taxon-treatment>
