# Supplementary material for: Phylogeny and taxonomy of Willeya (Verrucariales, Verrucariaceae), including two new species and two newly recorded species from China
Source: MycoKeys. 2026 Jul 20;137:21–42. doi: 10.3897/mycokeys.137.197566 (PMC13408571; doi:10.3897/mycokeys.137.197566)
Supplement: XML Treatment for Willeya honghensis [file mycokeys.137.197566-treatment5.xml]

<!DOCTYPE tp:taxon-treatment
  PUBLIC "-//TaxonX//DTD Taxonomic Treatment Publishing DTD v0 20100105//EN" "tax-treatment-NSO.dtd">
<tp:taxon-treatment xmlns:tp="http://www.plazi.org/taxpub"><tp:treatment-meta><kwd-group><label>Taxon classification</label><kwd>
                <named-content content-type="kingdom">
                  <named-content content-type="taxon-name">
                    <named-content content-type="kingdom">Fungi</named-content>
                  </named-content>
                </named-content>
              </kwd><kwd>
                <named-content content-type="order">Verrucariales</named-content>
              </kwd><kwd>
                <named-content content-type="family">Verrucariaceae</named-content>
              </kwd></kwd-group><mixed-citation publication-type="journal"><person-group><name><surname>Wang</surname><given-names>Xinyi</given-names></name><name><surname>Wang</surname><given-names>Yuan</given-names></name><name><surname>Leavitt</surname><given-names>Steven D.</given-names></name><name><surname>Zhu</surname><given-names>Wenzhen</given-names></name><name><surname>Zhao</surname><given-names>Xin</given-names></name></person-group><article-title>Phylogeny and taxonomy of <italic><tp:taxon-name><tp:taxon-name-part taxon-name-part-type="genus" reg="Willeya">Willeya</tp:taxon-name-part></tp:taxon-name></italic> (<italic><tp:taxon-name><tp:taxon-name-part taxon-name-part-type="order" reg="Verrucariales">Verrucariales</tp:taxon-name-part></tp:taxon-name></italic>, <italic><tp:taxon-name><tp:taxon-name-part taxon-name-part-type="family" reg="Verrucariaceae">Verrucariaceae</tp:taxon-name-part></tp:taxon-name></italic>), including two new species and two newly recorded species from China</article-title><source>MycoKeys</source><day>20</day><month>07</month><year>2026</year><volume>137</volume><fpage>21</fpage><lpage>42</lpage><pub-id pub-id-type="doi">10.3897/mycokeys.137.197566</pub-id></mixed-citation></tp:treatment-meta><tp:nomenclature><tp:taxon-name><object-id xmlns:xlink="http://www.w3.org/1999/xlink" content-type="arpha" xlink:type="simple">A16856AF-175B-510D-B75B-9D68F8B57AA1</object-id>
                    		<tp:taxon-name-part taxon-name-part-type="genus" reg="Willeya">Willeya</tp:taxon-name-part> <tp:taxon-name-part taxon-name-part-type="species" reg="honghensis">honghensis</tp:taxon-name-part>
                    	</tp:taxon-name><tp:taxon-authority>(H. Harada &amp; Li S. Wang) Orange, in Orange &amp; Chhetri, Lichenologist 54(3–4): 166 (2022)</tp:taxon-authority></tp:nomenclature><tp:treatment-sec sec-type="Basionym"><title>Basionym.</title><p><italic><tp:taxon-name><tp:taxon-name-part taxon-name-part-type="genus" reg="Staurothele">Staurothele</tp:taxon-name-part> <tp:taxon-name-part taxon-name-part-type="species" reg="honghensis">honghensis</tp:taxon-name-part></tp:taxon-name></italic> H. Harada &amp; Li S. Wang, Lichenology 5(1): 15 (2006).</p></tp:treatment-sec><tp:treatment-sec sec-type="Type"><title>Type.</title><p>China • Yunnan Province: Hekou County, Manhao town, 13 January 2005, Harada 21262 (CBM-FL-16423–holotype; KUN-L–isotype).</p><p>This species was originally described from Yunnan, China (<xref ref-type="bibr" rid="B13">Harada and Wang 2006</xref>) and subsequently reported from Nepal (<xref ref-type="bibr" rid="B20">Orange and Chhetri 2022</xref>). Although we did not examine specimens of this species directly, its phylogenetic position was inferred from GenBank sequences included in our multigene analysis. Important morphological features of <italic><tp:taxon-name><tp:taxon-name-part taxon-name-part-type="genus" reg="Willeya">W.</tp:taxon-name-part> <tp:taxon-name-part taxon-name-part-type="species" reg="honghensis">honghensis</tp:taxon-name-part></tp:taxon-name></italic> include a well-developed, cracked thallus with black-sided areoles, immersed perithecia with only the extreme apex visible, and the occasional presence of pycnidia (<xref ref-type="bibr" rid="B20">Orange and Chhetri 2022</xref>). In the protologue, perithecia are depicted as forming rather distinct projecting mounds, though anatomical sections suggest this character is not always well developed (<xref ref-type="bibr" rid="B13">Harada and Wang 2006</xref>; <xref ref-type="bibr" rid="B20">Orange and Chhetri 2022</xref>). The species is distinct from <italic><tp:taxon-name><tp:taxon-name-part taxon-name-part-type="genus" reg="Willeya">W.</tp:taxon-name-part> <tp:taxon-name-part taxon-name-part-type="species" reg="tetraspora">tetraspora</tp:taxon-name-part></tp:taxon-name></italic> by its shorter ascospores (<xref ref-type="bibr" rid="B1">Aptroot 2016</xref>).</p><p>In our phylogenetic tree, <italic><tp:taxon-name><tp:taxon-name-part taxon-name-part-type="genus" reg="Willeya">W.</tp:taxon-name-part> <tp:taxon-name-part taxon-name-part-type="species" reg="honghensis">honghensis</tp:taxon-name-part></tp:taxon-name></italic> occupied a basal position within <italic><tp:taxon-name><tp:taxon-name-part taxon-name-part-type="genus" reg="Willeya">Willeya</tp:taxon-name-part></tp:taxon-name></italic>. In the maximum likelihood (<abbrev xmlns:xlink="http://www.w3.org/1999/xlink" xlink:title="maximum likelihood" xlink:type="simple">ML</abbrev>) analysis, it formed a weakly supported sister relationship with <italic><tp:taxon-name><tp:taxon-name-part taxon-name-part-type="genus" reg="Willeya">W.</tp:taxon-name-part> <tp:taxon-name-part taxon-name-part-type="species" reg="irrigata">irrigata</tp:taxon-name-part></tp:taxon-name></italic> (<abbrev xmlns:xlink="http://www.w3.org/1999/xlink" xlink:title="bootstrap support" xlink:type="simple">BS</abbrev> = 62%, Fig. <xref ref-type="fig" rid="F7">1</xref>), whereas in the Bayesian inference (<abbrev xmlns:xlink="http://www.w3.org/1999/xlink" xlink:title="Bayesian inference" xlink:type="simple">BI</abbrev>) tree (Suppl. material <xref ref-type="supplementary-material" rid="S1">1</xref>), it appeared as a separate lineage, parallel to both the <italic><tp:taxon-name><tp:taxon-name-part taxon-name-part-type="genus" reg="Willeya">W.</tp:taxon-name-part> <tp:taxon-name-part taxon-name-part-type="species" reg="irrigata">irrigata</tp:taxon-name-part></tp:taxon-name></italic> clade and the remaining <italic><tp:taxon-name><tp:taxon-name-part taxon-name-part-type="genus" reg="Willeya">Willeya</tp:taxon-name-part></tp:taxon-name></italic> species. This placement is partially consistent with the findings of <xref ref-type="bibr" rid="B20">Orange and Chhetri (2022)</xref>, who recovered <italic><tp:taxon-name><tp:taxon-name-part taxon-name-part-type="genus" reg="Willeya">W.</tp:taxon-name-part> <tp:taxon-name-part taxon-name-part-type="species" reg="honghensis">honghensis</tp:taxon-name-part></tp:taxon-name></italic> as basal to a well-supported clade comprising <italic><tp:taxon-name><tp:taxon-name-part taxon-name-part-type="genus" reg="Endocarpon">Endocarpon</tp:taxon-name-part></tp:taxon-name></italic> species rather than among other <italic><tp:taxon-name><tp:taxon-name-part taxon-name-part-type="genus" reg="Willeya">Willeya</tp:taxon-name-part></tp:taxon-name></italic> species. The discrepancy between our results and those of <xref ref-type="bibr" rid="B20">Orange and Chhetri (2022)</xref> may be due to differences in taxon and gene sampling. Further studies with additional gene regions and broader taxon coverage are needed to resolve the phylogenetic position of <italic><tp:taxon-name><tp:taxon-name-part taxon-name-part-type="genus" reg="Willeya">W.</tp:taxon-name-part> <tp:taxon-name-part taxon-name-part-type="species" reg="honghensis">honghensis</tp:taxon-name-part></tp:taxon-name></italic> with confidence.</p></tp:treatment-sec><tp:treatment-sec><!--Section generated to contain objects referenced in tp:taxon-treatment.--><fig id="F7" position="float" orientation="portrait"><object-id xmlns:xlink="http://www.w3.org/1999/xlink" content-type="doi" xlink:type="simple">10.3897/mycokeys.137.197566.figure1</object-id><object-id xmlns:xlink="http://www.w3.org/1999/xlink" content-type="arpha" xlink:type="simple">7D98A7EA-A2D3-5FB9-AD5C-15ACFA49143C</object-id><label>Figure 1.</label><caption><p>Phylogenetic tree of the genus <italic><tp:taxon-name><tp:taxon-name-part taxon-name-part-type="genus" reg="Willeya">Willeya</tp:taxon-name-part></tp:taxon-name></italic> constructed from <abbrev xmlns:xlink="http://www.w3.org/1999/xlink" xlink:title="maximum likelihood" xlink:type="simple">ML</abbrev> analyses based on a three-gene dataset (ITS, <abbrev xmlns:xlink="http://www.w3.org/1999/xlink" xlink:title="nuclear large subunit ribosomal RNA gene" xlink:type="simple">nuLSU</abbrev> and mtSSU). Support values are on the branches [posterior probability (<abbrev xmlns:xlink="http://www.w3.org/1999/xlink" xlink:title="Posterior probabilities" xlink:type="simple">PP</abbrev>)/bootstrap value (<abbrev xmlns:xlink="http://www.w3.org/1999/xlink" xlink:title="bootstrap support" xlink:type="simple">BS</abbrev>)]. The specimens from China are in bold.</p></caption><graphic xmlns:xlink="http://www.w3.org/1999/xlink" xlink:href="mycokeys-137-021-g001.jpg" id="oo_1718935.jpg" position="float" orientation="portrait" xlink:type="simple"><uri content-type="original_file" xlink:type="simple">https://binary.pensoft.net/fig/1718935</uri></graphic></fig><supplementary-material xmlns:xlink="http://www.w3.org/1999/xlink" id="S1" position="float" orientation="portrait" xlink:type="simple"><object-id content-type="doi" xlink:type="simple">10.3897/mycokeys.137.197566.suppl1</object-id><object-id content-type="arpha" xlink:type="simple">AE156207-7469-5550-A41F-53121400C018</object-id><label>Supplementary material 1</label><caption><p>Phylogenetic tree of the genus <italic><tp:taxon-name><tp:taxon-name-part taxon-name-part-type="genus" reg="Willeya">Willeya</tp:taxon-name-part></tp:taxon-name></italic></p></caption><statement content-type="dataType"><label>Data type</label><p>pdf</p></statement><statement content-type="notes"><label>Explanation note</label><p>Phylogenetic tree of the genus <italic><tp:taxon-name><tp:taxon-name-part taxon-name-part-type="genus" reg="Willeya">Willeya</tp:taxon-name-part></tp:taxon-name></italic> constructed from Bayesian analyses based on a three-gene dataset (ITS, mtSSU and RPB2).Posterior probabilities (<abbrev xlink:title="Posterior probabilities" xlink:type="simple">PP</abbrev>) are shown on the branches.</p></statement><media xlink:href="mycokeys-137-021-s001.pdf" mimetype="application" mime-subtype="pdf" position="float" orientation="portrait" id="oo_1718942.pdf" xlink:type="simple"><uri content-type="original_file" xlink:type="simple">https://binary.pensoft.net/file/1718942</uri></media><permissions><license xlink:type="simple"><license-p>This dataset is made available under the Open Database License (<ext-link ext-link-type="uri" xlink:href="http://opendatacommons.org/licenses/odbl/1.0/" xlink:type="simple">http://opendatacommons.org/licenses/odbl/1.0/</ext-link>). The Open Database License (ODbL) is a license agreement intended to allow users to freely share, modify, and use this Dataset while maintaining this same freedom for others, provided that the original source and author(s) are credited.</license-p></license></permissions><attrib specific-use="authors"> Xinyi Wang, Yuan Wang, Steven D. Leavitt, Wenzhen Zhu, Xin Zhao</attrib></supplementary-material></tp:treatment-sec><ref-list><ref id="B13"><mixed-citation xmlns:xlink="http://www.w3.org/1999/xlink" xlink:type="simple">Harada H, Wang L-S (2006) Taxonomic study on the freshwater species of <italic><tp:taxon-name><tp:taxon-name-part taxon-name-part-type="family">Verrucariaceae</tp:taxon-name-part></tp:taxon-name></italic> (Lichenized <italic><tp:taxon-name><tp:taxon-name-part taxon-name-part-type="phylum">Ascomycota</tp:taxon-name-part></tp:taxon-name></italic>) of Yunnan, China (2). Genus <italic><tp:taxon-name><tp:taxon-name-part taxon-name-part-type="genus">Staurothele</tp:taxon-name-part></tp:taxon-name></italic>. 5. Lichenology 5: 13–22.</mixed-citation></ref><ref id="B20"><mixed-citation xmlns:xlink="http://www.w3.org/1999/xlink" xlink:type="simple">Orange A, Chhetri SG (2022) <italic><tp:taxon-name><tp:taxon-name-part taxon-name-part-type="family">Verrucariaceae</tp:taxon-name-part></tp:taxon-name></italic> from Nepal. The Lichenologist 54: 139–174. <ext-link xlink:href="10.1017/S0024282922000160" ext-link-type="doi" xlink:type="simple">https://doi.org/10.1017/S0024282922000160</ext-link></mixed-citation></ref><ref id="B1"><mixed-citation xmlns:xlink="http://www.w3.org/1999/xlink" xlink:type="simple">Aptroot A (2016) The First European <italic><tp:taxon-name><tp:taxon-name-part taxon-name-part-type="genus">Willeya</tp:taxon-name-part></tp:taxon-name> (<tp:taxon-name><tp:taxon-name-part taxon-name-part-type="family">Verrucariaceae</tp:taxon-name-part></tp:taxon-name>)</italic> on Limestone Brought from China. Herzogia 29: 688–691. <ext-link xlink:href="10.13158/heia.29.2.2016.688" ext-link-type="doi" xlink:type="simple">https://doi.org/10.13158/heia.29.2.2016.688</ext-link></mixed-citation></ref></ref-list></tp:taxon-treatment>
