# Supplementary material for: Phylogeny and taxonomy of Willeya (Verrucariales, Verrucariaceae), including two new species and two newly recorded species from China
Source: MycoKeys. 2026 Jul 20;137:21–42. doi: 10.3897/mycokeys.137.197566 (PMC13408571; doi:10.3897/mycokeys.137.197566)
Supplement: XML Treatment for Willeya iwatsukii [file mycokeys.137.197566-treatment6.xml]

<!DOCTYPE tp:taxon-treatment
  PUBLIC "-//TaxonX//DTD Taxonomic Treatment Publishing DTD v0 20100105//EN" "tax-treatment-NSO.dtd">
<tp:taxon-treatment xmlns:tp="http://www.plazi.org/taxpub"><tp:treatment-meta><kwd-group><label>Taxon classification</label><kwd>
                <named-content content-type="kingdom">
                  <named-content content-type="taxon-name">
                    <named-content content-type="kingdom">Fungi</named-content>
                  </named-content>
                </named-content>
              </kwd><kwd>
                <named-content content-type="order">Verrucariales</named-content>
              </kwd><kwd>
                <named-content content-type="family">Verrucariaceae</named-content>
              </kwd></kwd-group><mixed-citation publication-type="journal"><person-group><name><surname>Wang</surname><given-names>Xinyi</given-names></name><name><surname>Wang</surname><given-names>Yuan</given-names></name><name><surname>Leavitt</surname><given-names>Steven D.</given-names></name><name><surname>Zhu</surname><given-names>Wenzhen</given-names></name><name><surname>Zhao</surname><given-names>Xin</given-names></name></person-group><article-title>Phylogeny and taxonomy of <italic><tp:taxon-name><tp:taxon-name-part taxon-name-part-type="genus" reg="Willeya">Willeya</tp:taxon-name-part></tp:taxon-name></italic> (<italic><tp:taxon-name><tp:taxon-name-part taxon-name-part-type="order" reg="Verrucariales">Verrucariales</tp:taxon-name-part></tp:taxon-name></italic>, <italic><tp:taxon-name><tp:taxon-name-part taxon-name-part-type="family" reg="Verrucariaceae">Verrucariaceae</tp:taxon-name-part></tp:taxon-name></italic>), including two new species and two newly recorded species from China</article-title><source>MycoKeys</source><day>20</day><month>07</month><year>2026</year><volume>137</volume><fpage>21</fpage><lpage>42</lpage><pub-id pub-id-type="doi">10.3897/mycokeys.137.197566</pub-id></mixed-citation></tp:treatment-meta><tp:nomenclature><tp:taxon-name><object-id xmlns:xlink="http://www.w3.org/1999/xlink" content-type="arpha" xlink:type="simple">F4B11338-D5C0-572C-9F98-F52C81CAD42F</object-id>
                    		<tp:taxon-name-part taxon-name-part-type="genus" reg="Willeya">Willeya</tp:taxon-name-part> <tp:taxon-name-part taxon-name-part-type="species" reg="iwatsukii">iwatsukii</tp:taxon-name-part>
                    	</tp:taxon-name><tp:taxon-authority>(H. Harada) Gueidan, Lichenologist 46(4): 529 (2014)</tp:taxon-authority><xref ref-type="fig" rid="F5">Fig. 6</xref></tp:nomenclature><tp:treatment-sec sec-type="Basionym"><title>Basionym.</title><p><italic><tp:taxon-name><tp:taxon-name-part taxon-name-part-type="genus" reg="Staurothele">Staurothele</tp:taxon-name-part> <tp:taxon-name-part taxon-name-part-type="species" reg="iwatsukii">iwatsukii</tp:taxon-name-part></tp:taxon-name></italic> H. Harada, Nat. Hist. Res. 2(1): 39 (1992).</p><fig id="F5" position="float" orientation="portrait"><object-id xmlns:xlink="http://www.w3.org/1999/xlink" content-type="doi" xlink:type="simple">10.3897/mycokeys.137.197566.figure6</object-id><object-id xmlns:xlink="http://www.w3.org/1999/xlink" content-type="arpha" xlink:type="simple">8FE4A8F4-493D-5076-97F1-FE2673FFFD74</object-id><label>Figure 6.</label><caption><p><italic><tp:taxon-name><tp:taxon-name-part taxon-name-part-type="genus" reg="Willeya">Willeya</tp:taxon-name-part> <tp:taxon-name-part taxon-name-part-type="species" reg="iwatsukii">iwatsukii</tp:taxon-name-part></tp:taxon-name></italic> (<named-content xmlns:xlink="http://www.w3.org/1999/xlink" content-type="dwc:institutional_code" xlink:title="Liaocheng University" xlink:href="https://scientific-collections.gbif.org/institution/037514b0-f184-4caa-ab13-bf09a999c4db" xlink:type="simple">LCUF</named-content> HY251117). <bold>A, B</bold>. Thallus with perithecia; <bold>C</bold>. Perithecium section; <bold>D</bold>. Ascus; <bold>E</bold>. Ascospores in water. Scale bars: 1 mm (<bold>A</bold>); 0.5 mm (<bold>B</bold>); 100 µm (<bold>C</bold>); 25 µm (<bold>D</bold>); 25 µm (<bold>E</bold>).</p></caption><graphic xmlns:xlink="http://www.w3.org/1999/xlink" xlink:href="mycokeys-137-021-g006.jpg" id="oo_1718940.jpg" position="float" orientation="portrait" xlink:type="simple"><uri content-type="original_file" xlink:type="simple">https://binary.pensoft.net/fig/1718940</uri></graphic></fig></tp:treatment-sec><tp:treatment-sec sec-type="Type"><title>Type.</title><p>Japan • Shikoku, Kochi-ken, Takaokagun, Yusuhara-cho, josei, alt. 450 m, on rock at the edge of stream, 2 Aug. 1985, H. Harada 3401 (HIRO-holotypus; NMW, CBM-isotypi).</p><p><italic><tp:taxon-name><tp:taxon-name-part taxon-name-part-type="genus" reg="Willeya">Willeya</tp:taxon-name-part> <tp:taxon-name-part taxon-name-part-type="species" reg="iwatsukii">iwatsukii</tp:taxon-name-part></tp:taxon-name></italic> is characterized by a crustose, pale to somewhat brown, rimose to areolate thallus, immersed perithecia (not forming projections), oblong to bacilliform hymenial algae, clavate asci with 6–8 spores, and muriform ascospores. Pycnidia not observed.</p><p>Globally, this species was previously known only from Shikoku, Japan (on rocks at the edge of a stream; <xref ref-type="bibr" rid="B12">Harada 1992</xref>) and Yunnan Province, China (on rocks beneath trees and on exposed riverside boulders; <xref ref-type="bibr" rid="B13">Harada and Wang 2006</xref>). Previous reports noted 8-spored asci and ascospores of 17–24 × 8–12 μm for Chinese material, compared to the 6–8-spored asci and slightly larger spores (20–33 × 8–12 μm) found in Japanese specimens.</p><p>Here, we report a new locality from Henan Province, China: Xinxiang City, Huixian County, Mount Wanxian, Hanquan Village (alt. 1080 m), where it was collected on siliceous rock. The newly collected material has 8-spored asci; ascospores are hyaline, muriform, and measure 21.9–31.5 × 10.3–15.0 μm (N = 30; Fig. <xref ref-type="fig" rid="F5">6</xref>). Chemical spot tests are reported here for the first time: thallus K–, C–, KC–, UV–. No secondary metabolites were detected by <abbrev xmlns:xlink="http://www.w3.org/1999/xlink" xlink:title="thin-layer chromatography" xlink:type="simple">TLC</abbrev>.</p></tp:treatment-sec><tp:treatment-sec sec-type="Specimens examined"><title>Specimens examined.</title><p>China • Henan Province, Xinxiang City, Huixian, Mount Wanxian, Hanquan, <named-content xmlns:xlink="http://www.w3.org/1999/xlink" content-type="dwc:verbatimCoordinates" xlink:type="simple">35°44'40"N, 113°35'9"E</named-content>, alt. 1080 m, on siliceous rock, 17 July 2025, Wei Li HY251117 (<named-content xmlns:xlink="http://www.w3.org/1999/xlink" content-type="dwc:institutional_code" xlink:title="Liaocheng University" xlink:href="https://scientific-collections.gbif.org/institution/037514b0-f184-4caa-ab13-bf09a999c4db" xlink:type="simple">LCUF</named-content>).</p></tp:treatment-sec><ref-list><ref id="B12"><mixed-citation xmlns:xlink="http://www.w3.org/1999/xlink" xlink:type="simple">Harada H (1992) A taxonomic study on the lichen genus <italic><tp:taxon-name><tp:taxon-name-part taxon-name-part-type="genus">Staurothele</tp:taxon-name-part></tp:taxon-name> (<tp:taxon-name><tp:taxon-name-part taxon-name-part-type="family">Verrucariaceae</tp:taxon-name-part></tp:taxon-name>)</italic> in Japan. Natural History Research 2: 39–42.</mixed-citation></ref><ref id="B13"><mixed-citation xmlns:xlink="http://www.w3.org/1999/xlink" xlink:type="simple">Harada H, Wang L-S (2006) Taxonomic study on the freshwater species of <italic><tp:taxon-name><tp:taxon-name-part taxon-name-part-type="family">Verrucariaceae</tp:taxon-name-part></tp:taxon-name></italic> (Lichenized <italic><tp:taxon-name><tp:taxon-name-part taxon-name-part-type="phylum">Ascomycota</tp:taxon-name-part></tp:taxon-name></italic>) of Yunnan, China (2). Genus <italic><tp:taxon-name><tp:taxon-name-part taxon-name-part-type="genus">Staurothele</tp:taxon-name-part></tp:taxon-name></italic>. 5. Lichenology 5: 13–22.</mixed-citation></ref></ref-list></tp:taxon-treatment>
