# Supplementary material for: Phylogeny and taxonomy of Willeya (Verrucariales, Verrucariaceae), including two new species and two newly recorded species from China
Source: MycoKeys. 2026 Jul 20;137:21–42. doi: 10.3897/mycokeys.137.197566 (PMC13408571; doi:10.3897/mycokeys.137.197566)
Supplement: XML Treatment for Willeya microlepis [file mycokeys.137.197566-treatment7.xml]

<!DOCTYPE tp:taxon-treatment
  PUBLIC "-//TaxonX//DTD Taxonomic Treatment Publishing DTD v0 20100105//EN" "tax-treatment-NSO.dtd">
<tp:taxon-treatment xmlns:tp="http://www.plazi.org/taxpub"><tp:treatment-meta><kwd-group><label>Taxon classification</label><kwd>
                <named-content content-type="kingdom">
                  <named-content content-type="taxon-name">
                    <named-content content-type="kingdom">Fungi</named-content>
                  </named-content>
                </named-content>
              </kwd><kwd>
                <named-content content-type="order">Verrucariales</named-content>
              </kwd><kwd>
                <named-content content-type="family">Verrucariaceae</named-content>
              </kwd></kwd-group><mixed-citation publication-type="journal"><person-group><name><surname>Wang</surname><given-names>Xinyi</given-names></name><name><surname>Wang</surname><given-names>Yuan</given-names></name><name><surname>Leavitt</surname><given-names>Steven D.</given-names></name><name><surname>Zhu</surname><given-names>Wenzhen</given-names></name><name><surname>Zhao</surname><given-names>Xin</given-names></name></person-group><article-title>Phylogeny and taxonomy of <italic><tp:taxon-name><tp:taxon-name-part taxon-name-part-type="genus" reg="Willeya">Willeya</tp:taxon-name-part></tp:taxon-name></italic> (<italic><tp:taxon-name><tp:taxon-name-part taxon-name-part-type="order" reg="Verrucariales">Verrucariales</tp:taxon-name-part></tp:taxon-name></italic>, <italic><tp:taxon-name><tp:taxon-name-part taxon-name-part-type="family" reg="Verrucariaceae">Verrucariaceae</tp:taxon-name-part></tp:taxon-name></italic>), including two new species and two newly recorded species from China</article-title><source>MycoKeys</source><day>20</day><month>07</month><year>2026</year><volume>137</volume><fpage>21</fpage><lpage>42</lpage><pub-id pub-id-type="doi">10.3897/mycokeys.137.197566</pub-id></mixed-citation></tp:treatment-meta><tp:nomenclature><tp:taxon-name><object-id xmlns:xlink="http://www.w3.org/1999/xlink" content-type="arpha" xlink:type="simple">A4BB8DD3-A7EA-580B-A561-FCE8F21ED652</object-id>
                    		<tp:taxon-name-part taxon-name-part-type="genus" reg="Willeya">Willeya</tp:taxon-name-part> <tp:taxon-name-part taxon-name-part-type="species" reg="microlepis">microlepis</tp:taxon-name-part>
                    	</tp:taxon-name><tp:taxon-authority>(Zahlbr.) Gueidan, Lichenologist 46(4): 530 (2014)</tp:taxon-authority></tp:nomenclature><tp:treatment-sec sec-type="Basionym"><title>Basionym.</title><p><italic><tp:taxon-name><tp:taxon-name-part taxon-name-part-type="genus" reg="Staurothele">Staurothele</tp:taxon-name-part> <tp:taxon-name-part taxon-name-part-type="species" reg="microlepis">microlepis</tp:taxon-name-part></tp:taxon-name></italic> Zahlbr., in Handel-Mazzetti, Symb. Sinic. 3: 15 (1930).</p></tp:treatment-sec><tp:treatment-sec sec-type="Type"><title>Type.</title><p>China • Yunnan Province, Lijiang City, Yongsheng County, alt. 2750 m, 27 June 1914, A. Zahlbruckner 3247 (WU–holotype).</p><p>This species was originally described from southwestern China (<xref ref-type="bibr" rid="B33">Zahlbruckner 1930</xref>) and to date, is known only from its type locality. No additional collections have been made, and molecular data remain unavailable. <italic><tp:taxon-name><tp:taxon-name-part taxon-name-part-type="genus" reg="Willeya">W.</tp:taxon-name-part> <tp:taxon-name-part taxon-name-part-type="species" reg="microlepis">microlepis</tp:taxon-name-part></tp:taxon-name></italic> is morphologically distinct due to its very small areoles (0.2–0.3 mm diam.), minute perithecia (0.2–0.4 mm wide), and ascospores measuring 18–26 × 8–10 µm with a characteristic muriform arrangement (8–10 × 2–4 cells). It resembles <italic><tp:taxon-name><tp:taxon-name-part taxon-name-part-type="genus" reg="Willeya">W.</tp:taxon-name-part> <tp:taxon-name-part taxon-name-part-type="species" reg="japonica">japonica</tp:taxon-name-part></tp:taxon-name></italic> and <italic><tp:taxon-name><tp:taxon-name-part taxon-name-part-type="genus" reg="Willeya">W.</tp:taxon-name-part> <tp:taxon-name-part taxon-name-part-type="species" reg="iwatsukii">iwatsukii</tp:taxon-name-part></tp:taxon-name></italic> in general habit but differs from <italic><tp:taxon-name><tp:taxon-name-part taxon-name-part-type="genus" reg="Willeya">W.</tp:taxon-name-part> <tp:taxon-name-part taxon-name-part-type="species" reg="japonica">japonica</tp:taxon-name-part></tp:taxon-name></italic> in having a thinner thallus (0.2 mm vs. 130–290 µm) and smaller areoles. It differs from <italic><tp:taxon-name><tp:taxon-name-part taxon-name-part-type="genus" reg="Willeya">W.</tp:taxon-name-part> <tp:taxon-name-part taxon-name-part-type="species" reg="iwatsukii">iwatsukii</tp:taxon-name-part></tp:taxon-name></italic> by its rimose-areolate (not rimulose) thallus and globose (not oblong to bacilliform) hymenial algae. The absence of molecular data and recent collections prevents a precise phylogenetic placement; further fieldwork at the type locality is needed to obtain fresh material for molecular analysis and clarify its relationship within <italic><tp:taxon-name><tp:taxon-name-part taxon-name-part-type="genus" reg="Willeya">Willeya</tp:taxon-name-part></tp:taxon-name></italic>.</p></tp:treatment-sec><ref-list><ref id="B33"><mixed-citation xmlns:xlink="http://www.w3.org/1999/xlink" xlink:type="simple">Zahlbruckner A (1930) Lichenes (Übersicht über sämtliche bisher aus China bekannten Flechten). In: Handel-Mazetti H: Symbolae sinicae. Botanische Ergebnisse der Expedition der Akademie der Wissenschaften in Wien nach Südwest-China 1914–1918. III. J. Springer\Wien, 254 pp.</mixed-citation></ref></ref-list></tp:taxon-treatment>
