# Supplementary material for: Phylogeny and taxonomy of Willeya (Verrucariales, Verrucariaceae), including two new species and two newly recorded species from China
Source: MycoKeys. 2026 Jul 20;137:21–42. doi: 10.3897/mycokeys.137.197566 (PMC13408571; doi:10.3897/mycokeys.137.197566)
Supplement: XML Treatment for Willeya pallidipora [file mycokeys.137.197566-treatment8.xml]

<!DOCTYPE tp:taxon-treatment
  PUBLIC "-//TaxonX//DTD Taxonomic Treatment Publishing DTD v0 20100105//EN" "tax-treatment-NSO.dtd">
<tp:taxon-treatment xmlns:tp="http://www.plazi.org/taxpub"><tp:treatment-meta><kwd-group><label>Taxon classification</label><kwd>
                <named-content content-type="kingdom">
                  <named-content content-type="taxon-name">
                    <named-content content-type="kingdom">Fungi</named-content>
                  </named-content>
                </named-content>
              </kwd><kwd>
                <named-content content-type="order">Verrucariales</named-content>
              </kwd><kwd>
                <named-content content-type="family">Verrucariaceae</named-content>
              </kwd></kwd-group><mixed-citation publication-type="journal"><person-group><name><surname>Wang</surname><given-names>Xinyi</given-names></name><name><surname>Wang</surname><given-names>Yuan</given-names></name><name><surname>Leavitt</surname><given-names>Steven D.</given-names></name><name><surname>Zhu</surname><given-names>Wenzhen</given-names></name><name><surname>Zhao</surname><given-names>Xin</given-names></name></person-group><article-title>Phylogeny and taxonomy of <italic><tp:taxon-name><tp:taxon-name-part taxon-name-part-type="genus" reg="Willeya">Willeya</tp:taxon-name-part></tp:taxon-name></italic> (<italic><tp:taxon-name><tp:taxon-name-part taxon-name-part-type="order" reg="Verrucariales">Verrucariales</tp:taxon-name-part></tp:taxon-name></italic>, <italic><tp:taxon-name><tp:taxon-name-part taxon-name-part-type="family" reg="Verrucariaceae">Verrucariaceae</tp:taxon-name-part></tp:taxon-name></italic>), including two new species and two newly recorded species from China</article-title><source>MycoKeys</source><day>20</day><month>07</month><year>2026</year><volume>137</volume><fpage>21</fpage><lpage>42</lpage><pub-id pub-id-type="doi">10.3897/mycokeys.137.197566</pub-id></mixed-citation></tp:treatment-meta><tp:nomenclature><tp:taxon-name><object-id xmlns:xlink="http://www.w3.org/1999/xlink" content-type="arpha" xlink:type="simple">E4E59708-CFED-550F-B4A3-872043B99B75</object-id>
                    		<tp:taxon-name-part taxon-name-part-type="genus" reg="Willeya">Willeya</tp:taxon-name-part> <tp:taxon-name-part taxon-name-part-type="species" reg="pallidipora">pallidipora</tp:taxon-name-part>
                    	</tp:taxon-name><tp:taxon-authority>(P.M. McCarthy) Gueidan [as ' pallidopora'], Lichenologist 46(4): 530 (2014)</tp:taxon-authority><xref ref-type="fig" rid="F6">Fig. 7</xref></tp:nomenclature><tp:treatment-sec sec-type="Basionym"><title>Basionym.</title><p><italic>Staurothele pallidopora</italic> P. M. McCarthy, Muelleria 8(3): 275 (1995).</p><fig id="F6" position="float" orientation="portrait"><object-id xmlns:xlink="http://www.w3.org/1999/xlink" content-type="doi" xlink:type="simple">10.3897/mycokeys.137.197566.figure7</object-id><object-id xmlns:xlink="http://www.w3.org/1999/xlink" content-type="arpha" xlink:type="simple">4B67BDE7-1664-5E22-B13B-4031EC460206</object-id><label>Figure 7.</label><caption><p>Photographs showing the thallus, perithecium section, and the spores of <italic><tp:taxon-name><tp:taxon-name-part taxon-name-part-type="genus" reg="Willeya">W.</tp:taxon-name-part> <tp:taxon-name-part taxon-name-part-type="species" reg="pallidipora">pallidipora</tp:taxon-name-part></tp:taxon-name></italic>. <bold>A–D</bold>. YN221805; <bold>E, F</bold>. SQ250758-1. Scale bars: 1 mm (<bold>A, E</bold>); 0.5 mm (<bold>B, F</bold>); 100 µm (<bold>C</bold>); 50 µm (<bold>D</bold>).</p></caption><graphic xmlns:xlink="http://www.w3.org/1999/xlink" xlink:href="mycokeys-137-021-g007.jpg" id="oo_1718941.jpg" position="float" orientation="portrait" xlink:type="simple"><uri content-type="original_file" xlink:type="simple">https://binary.pensoft.net/fig/1718941</uri></graphic></fig></tp:treatment-sec><tp:treatment-sec sec-type="Type"><title>Type.</title><p>Australia • Queensland, Darling Downs district, Bunya Mountains National Park, 50 m below Little Falls, on dry shaded siliceous rocks, 5 September 1993, P. M. McCarthy 768 (MEL–holotype; BRI–isotype).</p><p><italic><tp:taxon-name><tp:taxon-name-part taxon-name-part-type="genus" reg="Willeya">Willeya</tp:taxon-name-part> <tp:taxon-name-part taxon-name-part-type="species" reg="pallidipora">pallidipora</tp:taxon-name-part></tp:taxon-name></italic> was originally described from Australia (<xref ref-type="bibr" rid="B15">McCarthy 1995</xref>) and subsequently reported from Vietnam (<xref ref-type="bibr" rid="B11">Gueidan et al. 2014</xref>) and Nepal (<xref ref-type="bibr" rid="B20">Orange and Chhetri 2022</xref>). The species exhibits considerable morphological and genetic variation across its range. <xref ref-type="bibr" rid="B11">Gueidan et al. (2014)</xref> divided the Vietnamese and Australian specimens into two well-supported, genetically distant subgroups. They noted that morphological and anatomical characters could not clearly distinguish members of the two subgroups, and together with observed morphological variation among the four Australian specimens studied, they concluded that <italic><tp:taxon-name><tp:taxon-name-part taxon-name-part-type="genus" reg="Willeya">W.</tp:taxon-name-part> <tp:taxon-name-part taxon-name-part-type="species" reg="pallidipora">pallidipora</tp:taxon-name-part></tp:taxon-name></italic> most likely represents a species complex, referred to as <italic><tp:taxon-name><tp:taxon-name-part taxon-name-part-type="genus" reg="Willeya">W.</tp:taxon-name-part> <tp:taxon-name-part taxon-name-part-type="species" reg="pallidipora">pallidipora</tp:taxon-name-part></tp:taxon-name></italic> s. lat. (<xref ref-type="bibr" rid="B11">Gueidan et al. 2014</xref>). Subsequent studies included a Nepalese specimen that clustered with the Vietnamese and Australian specimens, further supporting the complex nature of this taxon (<xref ref-type="bibr" rid="B20">Orange and Chhetri 2022</xref>).</p><p>In our phylogenetic tree, the Chinese specimen from Shaanxi province clustered within the <italic><tp:taxon-name><tp:taxon-name-part taxon-name-part-type="genus" reg="Willeya">W.</tp:taxon-name-part> <tp:taxon-name-part taxon-name-part-type="species" reg="pallidipora">pallidipora</tp:taxon-name-part></tp:taxon-name></italic> s. lat. clade (<italic><tp:taxon-name><tp:taxon-name-part taxon-name-part-type="genus" reg="Willeya">W.</tp:taxon-name-part> <tp:taxon-name-part taxon-name-part-type="species" reg="pallidipora">pallidipora</tp:taxon-name-part></tp:taxon-name></italic> 1, Fig. <xref ref-type="fig" rid="F7">1</xref>), which also contains the Nepalese specimen of <italic><tp:taxon-name><tp:taxon-name-part taxon-name-part-type="genus" reg="Willeya">W.</tp:taxon-name-part> <tp:taxon-name-part taxon-name-part-type="species" reg="eminens">eminens</tp:taxon-name-part></tp:taxon-name></italic>. This placement suggests that the Chinese specimen may represent a distinct lineage, possibly a cryptic species. However, morphological comparisons with specimens from other regions did not reveal stable diagnostic characters. Specimens from Nepal, Australia, and China share a pale green to dark grey-brown thallus with few cracks, immersed to completely immersed perithecia, and elongate-cylindrical hymenial algae. Ascospore sizes vary among regions: Nepalese specimens 20.5–22.5 × 9.5–11 μm, Australian specimens 18–28 × 9–14 μm, and Chinese specimens 20–24 × 9.7–13 μm (Fig. <xref ref-type="fig" rid="F6">7</xref>). These overlapping spore dimensions, combined with the lack of clear morphological discontinuities, prevent a reliable separation of the Chinese material from other populations.</p><p>Given the high morphological and genetic diversity within the <italic><tp:taxon-name><tp:taxon-name-part taxon-name-part-type="genus" reg="Willeya">W.</tp:taxon-name-part> <tp:taxon-name-part taxon-name-part-type="species" reg="pallidipora">pallidipora</tp:taxon-name-part></tp:taxon-name></italic> complex and the absence of consistent distinguishing features, we tentatively assign the Chinese specimens to <italic><tp:taxon-name><tp:taxon-name-part taxon-name-part-type="genus" reg="Willeya">W.</tp:taxon-name-part> <tp:taxon-name-part taxon-name-part-type="species" reg="pallidipora">pallidipora</tp:taxon-name-part></tp:taxon-name></italic> s. lat. Future studies with denser sampling, including additional gene regions and examination of type material across the complex, are needed to resolve the taxonomic status of the Chinese populations.</p><p>Chemical spot tests on the thallus yielded negative reactions (K–, C–, KC–, UV–), and no lichen substances were detected by <abbrev xmlns:xlink="http://www.w3.org/1999/xlink" xlink:title="thin-layer chromatography" xlink:type="simple">TLC</abbrev>.</p></tp:treatment-sec><tp:treatment-sec sec-type="Specimens examined"><title>Specimens examined.</title><p>China • Yunnan Province, Mangshi, Mengbanna Xi Exotic Garden, <named-content xmlns:xlink="http://www.w3.org/1999/xlink" content-type="dwc:verbatimCoordinates" xlink:type="simple">24°25'44"N, 98°35'19"E</named-content>, alt. 940 m, on rock, 11 August 2022, Yanfei Zhao YN221805 (<named-content xmlns:xlink="http://www.w3.org/1999/xlink" content-type="dwc:institutional_code" xlink:title="Liaocheng University" xlink:href="https://scientific-collections.gbif.org/institution/037514b0-f184-4caa-ab13-bf09a999c4db" xlink:type="simple">LCUF</named-content>); • Shannxi Province: Baoji City, Mount Taibai, Lianhuafeng Waterfall, <named-content xmlns:xlink="http://www.w3.org/1999/xlink" content-type="dwc:verbatimCoordinates" xlink:type="simple">34°02'52"N, 107°53'24"E</named-content>, alt. 1135 m, on siliceous rock, 6 June 2025, Xin Yi Wang SQ250758-1 (<named-content xmlns:xlink="http://www.w3.org/1999/xlink" content-type="dwc:institutional_code" xlink:title="Liaocheng University" xlink:href="https://scientific-collections.gbif.org/institution/037514b0-f184-4caa-ab13-bf09a999c4db" xlink:type="simple">LCUF</named-content>).</p></tp:treatment-sec><tp:treatment-sec><!--Section generated to contain objects referenced in tp:taxon-treatment.--><fig id="F7" position="float" orientation="portrait"><object-id xmlns:xlink="http://www.w3.org/1999/xlink" content-type="doi" xlink:type="simple">10.3897/mycokeys.137.197566.figure1</object-id><object-id xmlns:xlink="http://www.w3.org/1999/xlink" content-type="arpha" xlink:type="simple">7D98A7EA-A2D3-5FB9-AD5C-15ACFA49143C</object-id><label>Figure 1.</label><caption><p>Phylogenetic tree of the genus <italic><tp:taxon-name><tp:taxon-name-part taxon-name-part-type="genus" reg="Willeya">Willeya</tp:taxon-name-part></tp:taxon-name></italic> constructed from <abbrev xmlns:xlink="http://www.w3.org/1999/xlink" xlink:title="maximum likelihood" xlink:type="simple">ML</abbrev> analyses based on a three-gene dataset (ITS, <abbrev xmlns:xlink="http://www.w3.org/1999/xlink" xlink:title="nuclear large subunit ribosomal RNA gene" xlink:type="simple">nuLSU</abbrev> and mtSSU). Support values are on the branches [posterior probability (<abbrev xmlns:xlink="http://www.w3.org/1999/xlink" xlink:title="Posterior probabilities" xlink:type="simple">PP</abbrev>)/bootstrap value (<abbrev xmlns:xlink="http://www.w3.org/1999/xlink" xlink:title="bootstrap support" xlink:type="simple">BS</abbrev>)]. The specimens from China are in bold.</p></caption><graphic xmlns:xlink="http://www.w3.org/1999/xlink" xlink:href="mycokeys-137-021-g001.jpg" id="oo_1718935.jpg" position="float" orientation="portrait" xlink:type="simple"><uri content-type="original_file" xlink:type="simple">https://binary.pensoft.net/fig/1718935</uri></graphic></fig></tp:treatment-sec><ref-list><ref id="B15"><mixed-citation xmlns:xlink="http://www.w3.org/1999/xlink" xlink:type="simple">McCarthy PM (1995) Notes on Australian <italic><tp:taxon-name><tp:taxon-name-part taxon-name-part-type="family">Verrucariaceae</tp:taxon-name-part></tp:taxon-name></italic> (lichenised <italic><tp:taxon-name><tp:taxon-name-part taxon-name-part-type="subphylum">Ascomycotina</tp:taxon-name-part></tp:taxon-name></italic>). 5. <italic>Staurothele pallidopora</italic> sp. nov. from south-eastern Queensland. Muelleria 8: 275–277. <ext-link xlink:href="10.5962/p.198454" ext-link-type="doi" xlink:type="simple">https://doi.org/10.5962/p.198454</ext-link></mixed-citation></ref><ref id="B11"><mixed-citation xmlns:xlink="http://www.w3.org/1999/xlink" xlink:type="simple">Gueidan C, Van Do T, Lu NT (2014) Phylogeny and taxonomy of <italic><tp:taxon-name><tp:taxon-name-part taxon-name-part-type="genus">Staurothele</tp:taxon-name-part></tp:taxon-name></italic> (<italic><tp:taxon-name><tp:taxon-name-part taxon-name-part-type="family">Verrucariaceae</tp:taxon-name-part></tp:taxon-name></italic>, lichenized ascomycetes) from the karst of northern Vietnam. The Lichenologist 46: 515–533. <ext-link xlink:href="10.1017/S0024282914000048" ext-link-type="doi" xlink:type="simple">https://doi.org/10.1017/S0024282914000048</ext-link></mixed-citation></ref><ref id="B20"><mixed-citation xmlns:xlink="http://www.w3.org/1999/xlink" xlink:type="simple">Orange A, Chhetri SG (2022) <italic><tp:taxon-name><tp:taxon-name-part taxon-name-part-type="family">Verrucariaceae</tp:taxon-name-part></tp:taxon-name></italic> from Nepal. The Lichenologist 54: 139–174. <ext-link xlink:href="10.1017/S0024282922000160" ext-link-type="doi" xlink:type="simple">https://doi.org/10.1017/S0024282922000160</ext-link></mixed-citation></ref></ref-list></tp:taxon-treatment>
