# Supplementary material for: Phylogeny and taxonomy of Willeya (Verrucariales, Verrucariaceae), including two new species and two newly recorded species from China
Source: MycoKeys. 2026 Jul 20;137:21–42. doi: 10.3897/mycokeys.137.197566 (PMC13408571; doi:10.3897/mycokeys.137.197566)
Supplement: XML Treatment for Willeya tetraspora [file mycokeys.137.197566-treatment9.xml]

<!DOCTYPE tp:taxon-treatment
  PUBLIC "-//TaxonX//DTD Taxonomic Treatment Publishing DTD v0 20100105//EN" "tax-treatment-NSO.dtd">
<tp:taxon-treatment xmlns:tp="http://www.plazi.org/taxpub"><tp:treatment-meta><kwd-group><label>Taxon classification</label><kwd>
                <named-content content-type="kingdom">
                  <named-content content-type="taxon-name">
                    <named-content content-type="kingdom">Fungi</named-content>
                  </named-content>
                </named-content>
              </kwd><kwd>
                <named-content content-type="order">Verrucariales</named-content>
              </kwd><kwd>
                <named-content content-type="family">Verrucariaceae</named-content>
              </kwd></kwd-group><mixed-citation publication-type="journal"><person-group><name><surname>Wang</surname><given-names>Xinyi</given-names></name><name><surname>Wang</surname><given-names>Yuan</given-names></name><name><surname>Leavitt</surname><given-names>Steven D.</given-names></name><name><surname>Zhu</surname><given-names>Wenzhen</given-names></name><name><surname>Zhao</surname><given-names>Xin</given-names></name></person-group><article-title>Phylogeny and taxonomy of <italic><tp:taxon-name><tp:taxon-name-part taxon-name-part-type="genus" reg="Willeya">Willeya</tp:taxon-name-part></tp:taxon-name></italic> (<italic><tp:taxon-name><tp:taxon-name-part taxon-name-part-type="order" reg="Verrucariales">Verrucariales</tp:taxon-name-part></tp:taxon-name></italic>, <italic><tp:taxon-name><tp:taxon-name-part taxon-name-part-type="family" reg="Verrucariaceae">Verrucariaceae</tp:taxon-name-part></tp:taxon-name></italic>), including two new species and two newly recorded species from China</article-title><source>MycoKeys</source><day>20</day><month>07</month><year>2026</year><volume>137</volume><fpage>21</fpage><lpage>42</lpage><pub-id pub-id-type="doi">10.3897/mycokeys.137.197566</pub-id></mixed-citation></tp:treatment-meta><tp:nomenclature><tp:taxon-name><object-id xmlns:xlink="http://www.w3.org/1999/xlink" content-type="arpha" xlink:type="simple">D4C1E79B-6250-5BB5-9D09-678082229A4B</object-id>
                    		<tp:taxon-name-part taxon-name-part-type="genus" reg="Willeya">Willeya</tp:taxon-name-part> <tp:taxon-name-part taxon-name-part-type="species" reg="tetraspora">tetraspora</tp:taxon-name-part>
                    	</tp:taxon-name><tp:taxon-authority>Aptroot, Herzogia 29(2): 689 (2016)</tp:taxon-authority></tp:nomenclature><tp:treatment-sec sec-type="Type"><title>Type.</title><p>The Netherlands • Prov. Groningen, Haren, Botanical Garden, Chinese garden, on naturally shaped limestone imported in 1995 from China, <named-content xmlns:xlink="http://www.w3.org/1999/xlink" content-type="dwc:verbatimCoordinates" xlink:type="simple">53°11'N, 6°36'E</named-content>, ca. 10 m alt., 5 May 2016, A. Aptroot 74911 (ABL–holotype).</p><p>This species was described from a botanical garden in the Netherlands, where it grows on naturally shaped limestone boulders imported from a karst region in China (<xref ref-type="bibr" rid="B1">Aptroot 2016</xref>). Although its natural distribution is presumed to include China, it has not yet been collected here. It represents the first species of <italic><tp:taxon-name><tp:taxon-name-part taxon-name-part-type="genus" reg="Willeya">Willeya</tp:taxon-name-part></tp:taxon-name></italic> reported from Europe and is characterized by 4-spored asci and globose hymenial algae.</p><p>Among <italic><tp:taxon-name><tp:taxon-name-part taxon-name-part-type="genus" reg="Willeya">Willeya</tp:taxon-name-part></tp:taxon-name></italic> species with globose hymenial algae, most possess smaller ascospores, with the exception of <italic><tp:taxon-name><tp:taxon-name-part taxon-name-part-type="genus" reg="Willeya">W.</tp:taxon-name-part> <tp:taxon-name-part taxon-name-part-type="species" reg="iwatsukii">iwatsukii</tp:taxon-name-part></tp:taxon-name></italic> (which is typically aquatic and possesses variably globose to elongate hymenial algae). The 4-spored asci distinguish <italic><tp:taxon-name><tp:taxon-name-part taxon-name-part-type="genus" reg="Willeya">W.</tp:taxon-name-part> <tp:taxon-name-part taxon-name-part-type="species" reg="tetraspora">tetraspora</tp:taxon-name-part></tp:taxon-name></italic> from all other congeners. <italic><tp:taxon-name><tp:taxon-name-part taxon-name-part-type="genus" reg="Willeya">Willeya</tp:taxon-name-part> <tp:taxon-name-part taxon-name-part-type="species" reg="tetraspora">tetraspora</tp:taxon-name-part></tp:taxon-name></italic> remains morphologically distinct, and its native distribution in China requires future field exploration for confirmation.</p></tp:treatment-sec><ref-list><ref id="B1"><mixed-citation xmlns:xlink="http://www.w3.org/1999/xlink" xlink:type="simple">Aptroot A (2016) The First European <italic><tp:taxon-name><tp:taxon-name-part taxon-name-part-type="genus">Willeya</tp:taxon-name-part></tp:taxon-name> (<tp:taxon-name><tp:taxon-name-part taxon-name-part-type="family">Verrucariaceae</tp:taxon-name-part></tp:taxon-name>)</italic> on Limestone Brought from China. Herzogia 29: 688–691. <ext-link xlink:href="10.13158/heia.29.2.2016.688" ext-link-type="doi" xlink:type="simple">https://doi.org/10.13158/heia.29.2.2016.688</ext-link></mixed-citation></ref></ref-list></tp:taxon-treatment>
